# Supplementary material for: Single-cell transcriptomic analysis of chondrocytes in cartilage and pathogenesis of osteoarthritis
Source: Genes Dis. 2024 Feb 2;12(2):101241. doi: 10.1016/j.gendis.2024.101241 (PMC11697194; doi:10.1016/j.gendis.2024.101241)
Supplement: Multimedia component 3 [file mmc3.xlsx]

## Sheet: Table_S2
Table S2. DEGs between HTC-1 and HTC-2
	p_val	avg_log2FC	pct.1	pct.2	p_val_adj	cluster	gene
MT-CO2	7.67e-209	0.962586	1	1	1.55e-204	HTC-1	MT-CO2
MT-CO1	1.83e-183	0.763074	1	1	3.71e-179	HTC-1	MT-CO1
MT-ND4	1.47e-182	0.797091	1	1	2.98e-178	HTC-1	MT-ND4
MT-ND2	3.98e-177	0.71766	1	1	8.05e-173	HTC-1	MT-ND2
BRI3	4.82e-169	1.00394	0.987	0.841	9.75e-165	HTC-1	BRI3
MT-ND5	1.12e-161	0.893692	0.996	0.97	2.27e-157	HTC-1	MT-ND5
MT-ND1	4.49e-154	0.68475	1	0.999	9.1e-150	HTC-1	MT-ND1
MT2A	1.37e-153	1.32106	1	1	2.78e-149	HTC-1	MT2A
ELL2	1.88e-144	0.936302	0.845	0.34	3.81e-140	HTC-1	ELL2
IGFBP3	4.67e-138	1.92305	1	0.943	9.46e-134	HTC-1	IGFBP3
ADAMTS5	4.46e-137	1.16348	0.875	0.42	9.03e-133	HTC-1	ADAMTS5
FTH1	3.4e-127	0.822394	1	1	6.88e-123	HTC-1	FTH1
MT-CYB	1.46e-121	0.575153	1	1	2.96e-117	HTC-1	MT-CYB
CRIM1	1.86e-117	0.769172	0.769	0.281	3.77e-113	HTC-1	CRIM1
TNFRSF11B	5.54e-115	1.15959	0.908	0.551	1.12e-110	HTC-1	TNFRSF11B
C2orf40	1.59e-113	1.10989	0.793	0.357	3.23e-109	HTC-1	C2orf40
LMO7-AS1	6.67e-111	0.551441	0.565	0.138	1.35e-106	HTC-1	LMO7-AS1
GAS6	1.29e-110	0.878989	0.875	0.477	2.62e-106	HTC-1	GAS6
DAB2	6.62e-106	1.03592	0.88	0.522	1.34e-101	HTC-1	DAB2
MT-CO3	2.35e-105	0.490092	1	1	4.76e-101	HTC-1	MT-CO3
MT-ATP6	9.01e-102	0.523034	0.999	0.999	1.82e-97	HTC-1	MT-ATP6
HAPLN1	1.51e-99	0.589468	0.567	0.154	3.05e-95	HTC-1	HAPLN1
FGF1	4.46e-99	0.573397	0.545	0.142	9.03e-95	HTC-1	FGF1
SCRG1	2.78e-94	0.994474	0.769	0.36	5.63e-90	HTC-1	SCRG1
FBXO32	6.53e-89	0.931718	0.593	0.201	1.32e-84	HTC-1	FBXO32
GALNT1	1e-87	0.731354	0.862	0.48	2.03e-83	HTC-1	GALNT1
DIO2	5.85e-85	0.724143	0.415	0.093	1.18e-80	HTC-1	DIO2
FGF2	7.18e-84	0.750907	0.955	0.706	1.45e-79	HTC-1	FGF2
OSGIN2	1.24e-83	0.514411	0.605	0.202	2.51e-79	HTC-1	OSGIN2
MT1E	4.65e-83	0.976973	0.974	0.796	9.42e-79	HTC-1	MT1E
GDF6	2.33e-81	0.443311	0.383	0.077	4.72e-77	HTC-1	GDF6
TOMM7	2.41e-81	0.492587	0.999	0.99	4.87e-77	HTC-1	TOMM7
CLDN1	7.77e-81	0.447133	0.447	0.11	1.57e-76	HTC-1	CLDN1
ADAMTS1	3.3e-80	0.913483	0.709	0.334	6.67e-76	HTC-1	ADAMTS1
SERPINE2	8.95e-80	1.02353	0.999	0.986	1.81e-75	HTC-1	SERPINE2
RBP4	1.33e-78	1.00599	0.794	0.417	2.68e-74	HTC-1	RBP4
CSF1	1.3e-76	0.785331	0.787	0.428	2.63e-72	HTC-1	CSF1
SH3BGRL3	1.31e-75	0.547597	0.997	0.972	2.64e-71	HTC-1	SH3BGRL3
LINC01588	2.74e-75	0.41408	0.497	0.144	5.54e-71	HTC-1	LINC01588
ARHGAP29	2.86e-72	0.606958	0.775	0.379	5.8e-68	HTC-1	ARHGAP29
EPG5	2.69e-68	0.347236	0.427	0.114	5.44e-64	HTC-1	EPG5
TGFBR1	5.86e-68	0.452035	0.574	0.21	1.19e-63	HTC-1	TGFBR1
C6orf48	2.27e-67	0.584763	0.979	0.916	4.59e-63	HTC-1	C6orf48
LMO7	9.47e-67	0.449022	0.511	0.172	1.92e-62	HTC-1	LMO7
SLC7A2	5.93e-66	0.732756	0.735	0.386	1.2e-61	HTC-1	SLC7A2
SPINT2	1.95e-65	0.363289	0.486	0.152	3.95e-61	HTC-1	SPINT2
AMOTL2	6.99e-64	0.444424	0.655	0.271	1.41e-59	HTC-1	AMOTL2
CCND2	6.79e-63	0.409383	0.514	0.175	1.37e-58	HTC-1	CCND2
MAF	8.35e-63	0.388521	0.44	0.132	1.69e-58	HTC-1	MAF
PRUNE2	1.84e-61	0.304506	0.294	0.058	3.73e-57	HTC-1	PRUNE2
ATOH8	2.78e-61	0.465349	0.627	0.264	5.63e-57	HTC-1	ATOH8
SMURF2	1.02e-60	0.435269	0.507	0.179	2.06e-56	HTC-1	SMURF2
BIRC3	4.2e-60	0.46401	0.403	0.116	8.5e-56	HTC-1	BIRC3
SULF2	5.64e-60	0.347608	0.452	0.14	1.14e-55	HTC-1	SULF2
MT1M	5.74e-60	0.593022	0.606	0.259	1.16e-55	HTC-1	MT1M
IGFBP5	6.23e-60	1.29111	0.897	0.66	1.26e-55	HTC-1	IGFBP5
PRELP	3.48e-58	0.637814	0.655	0.303	7.05e-54	HTC-1	PRELP
CRYAB	6.06e-58	0.974812	0.963	0.818	1.23e-53	HTC-1	CRYAB
C15orf48	8.46e-58	0.840455	0.864	0.598	1.71e-53	HTC-1	C15orf48
RSPO3	1.26e-57	0.651876	0.955	0.765	2.54e-53	HTC-1	RSPO3
BMP2	1.66e-57	0.435876	0.411	0.124	3.35e-53	HTC-1	BMP2
TMSB4X	3.16e-56	0.576336	1	1	6.39e-52	HTC-1	TMSB4X
CITED2	4.38e-56	0.753867	0.794	0.454	8.86e-52	HTC-1	CITED2
LIMCH1	6.93e-56	0.286059	0.377	0.105	1.4e-51	HTC-1	LIMCH1
SEMA3C	6.96e-56	0.363385	0.441	0.146	1.41e-51	HTC-1	SEMA3C
PIEZO2	2.36e-55	0.255602	0.311	0.071	4.77e-51	HTC-1	PIEZO2
SVIP	4e-55	0.382309	0.586	0.239	8.1e-51	HTC-1	SVIP
BMP4	3.72e-54	0.379832	0.337	0.089	7.54e-50	HTC-1	BMP4
RAPH1	5.6e-54	0.278414	0.373	0.106	1.13e-49	HTC-1	RAPH1
NEGR1	2.29e-53	0.318732	0.486	0.17	4.64e-49	HTC-1	NEGR1
RPS29	1.07e-52	0.268041	1	1	2.17e-48	HTC-1	RPS29
LAYN	1.34e-52	0.361784	0.561	0.225	2.72e-48	HTC-1	LAYN
GUK1	1.44e-52	0.406728	0.993	0.932	2.92e-48	HTC-1	GUK1
TMEM219	2.12e-52	0.458989	0.897	0.66	4.3e-48	HTC-1	TMEM219
RP4-621F18.2	5.44e-52	0.332403	0.411	0.13	1.1e-47	HTC-1	RP4-621F18.2
FRMD6	1.84e-51	0.473304	0.672	0.322	3.71e-47	HTC-1	FRMD6
LBH	2.25e-51	0.392155	0.34	0.095	4.54e-47	HTC-1	LBH
GJA1	2.48e-51	0.421322	0.603	0.265	5.01e-47	HTC-1	GJA1
OCIAD2	1.63e-50	0.357852	0.476	0.179	3.29e-46	HTC-1	OCIAD2
OST4	1.68e-50	0.369653	0.993	0.976	3.39e-46	HTC-1	OST4
TBL1XR1	2.04e-50	0.416318	0.659	0.313	4.12e-46	HTC-1	TBL1XR1
DDAH1	3.39e-50	0.417469	0.545	0.225	6.85e-46	HTC-1	DDAH1
SLC38A2	6.38e-50	0.500167	0.769	0.435	1.29e-45	HTC-1	SLC38A2
TRAM2	3.09e-49	0.315322	0.519	0.201	6.26e-45	HTC-1	TRAM2
RPS19	3.81e-49	0.281305	1	1	7.72e-45	HTC-1	RPS19
PLA2G16	4.89e-49	0.259928	0.345	0.098	9.9e-45	HTC-1	PLA2G16
NFIB	1.71e-48	0.431688	0.721	0.364	3.46e-44	HTC-1	NFIB
STAT1	2.67e-48	0.425663	0.999	0.986	5.41e-44	HTC-1	STAT1
MT1X	3.79e-48	0.683049	0.827	0.546	7.66e-44	HTC-1	MT1X
SLC5A3	6.45e-48	0.532875	0.744	0.417	1.3e-43	HTC-1	SLC5A3
THBS1	3.67e-47	0.500624	0.987	0.899	7.43e-43	HTC-1	THBS1
LOX	2.13e-46	0.480842	0.48	0.198	4.31e-42	HTC-1	LOX
SELM	2.48e-46	0.371884	0.999	0.98	5.02e-42	HTC-1	SELM
ABI3BP	3.46e-46	0.464099	0.58	0.266	7.01e-42	HTC-1	ABI3BP
MAT2A	1.9e-44	0.43163	0.855	0.577	3.85e-40	HTC-1	MAT2A
FLRT2	2.14e-44	0.282666	0.29	0.079	4.33e-40	HTC-1	FLRT2
SVIL	1.34e-43	0.384456	0.682	0.343	2.72e-39	HTC-1	SVIL
MT-ND3	1.56e-43	0.387933	0.997	0.99	3.16e-39	HTC-1	MT-ND3
PCBD1	3.26e-43	0.28799	0.538	0.223	6.59e-39	HTC-1	PCBD1
TP53TG1	5.81e-43	0.33592	0.652	0.315	1.18e-38	HTC-1	TP53TG1
RAMP1	1.73e-42	0.481874	0.481	0.21	3.51e-38	HTC-1	RAMP1
HEG1	2.11e-42	0.310842	0.431	0.164	4.27e-38	HTC-1	HEG1
MT1G	2.18e-42	1.8993	0.958	0.855	4.41e-38	HTC-1	MT1G
FOXC1	2.3e-42	0.387742	0.835	0.502	4.66e-38	HTC-1	FOXC1
NENF	5.01e-42	0.397216	0.96	0.815	1.01e-37	HTC-1	NENF
CTGF	6.25e-42	0.623125	0.97	0.832	1.27e-37	HTC-1	CTGF
SBF2	7.27e-42	0.291878	0.394	0.141	1.47e-37	HTC-1	SBF2
RPL34	9.28e-42	0.314216	1	0.999	1.88e-37	HTC-1	RPL34
DHRS3	1.2e-41	0.269616	0.372	0.128	2.44e-37	HTC-1	DHRS3
MT-ND4L	2.63e-41	0.433368	0.831	0.551	5.32e-37	HTC-1	MT-ND4L
PLOD2	5.94e-41	0.462923	0.887	0.625	1.2e-36	HTC-1	PLOD2
PDLIM2	2.46e-40	0.442151	0.847	0.576	4.97e-36	HTC-1	PDLIM2
SAT1	2.63e-40	0.676249	1	0.983	5.32e-36	HTC-1	SAT1
TPD52L1	5.22e-40	0.306497	0.499	0.214	1.06e-35	HTC-1	TPD52L1
SPTBN1	6.9e-40	0.361849	0.656	0.332	1.4e-35	HTC-1	SPTBN1
COMP	1.27e-39	0.50061	0.275	0.081	2.56e-35	HTC-1	COMP
FTL	1.44e-39	0.374231	1	1	2.91e-35	HTC-1	FTL
STC1	1.7e-39	0.780666	0.615	0.341	3.44e-35	HTC-1	STC1
HEBP2	1.79e-39	0.420486	0.935	0.774	3.63e-35	HTC-1	HEBP2
DOK1	2.06e-39	0.472427	0.738	0.432	4.17e-35	HTC-1	DOK1
AHNAK	3.63e-39	0.360866	0.675	0.356	7.35e-35	HTC-1	AHNAK
SYNE1	5.39e-39	0.262598	0.469	0.191	1.09e-34	HTC-1	SYNE1
GPX3	6.17e-39	0.352946	0.415	0.167	1.25e-34	HTC-1	GPX3
SLC39A14	7.01e-39	0.460345	0.897	0.671	1.42e-34	HTC-1	SLC39A14
CCND1	1.16e-38	0.492791	0.949	0.854	2.36e-34	HTC-1	CCND1
HMGA1	1.36e-38	0.536757	0.848	0.61	2.76e-34	HTC-1	HMGA1
PLEC	5.47e-38	0.349882	0.57	0.277	1.11e-33	HTC-1	PLEC
TPT1	5.88e-38	0.271198	1	1	1.19e-33	HTC-1	TPT1
HSPB7	1.17e-37	0.399346	0.581	0.284	2.37e-33	HTC-1	HSPB7
TGFB2	1.57e-37	0.301193	0.485	0.213	3.17e-33	HTC-1	TGFB2
EDIL3	1.62e-37	0.349906	0.706	0.381	3.28e-33	HTC-1	EDIL3
FGFRL1	3.64e-37	0.253146	0.444	0.178	7.37e-33	HTC-1	FGFRL1
SEMA3A	8.22e-37	0.354444	0.626	0.322	1.66e-32	HTC-1	SEMA3A
ITGB1BP1	9.31e-37	0.372307	0.893	0.651	1.89e-32	HTC-1	ITGB1BP1
HOXA10	2.4e-36	0.351203	0.627	0.318	4.87e-32	HTC-1	HOXA10
JTB	3.07e-36	0.326739	0.976	0.871	6.21e-32	HTC-1	JTB
AXL	3.08e-36	0.408775	0.64	0.337	6.23e-32	HTC-1	AXL
ITGAE	3.32e-36	0.381053	0.821	0.535	6.71e-32	HTC-1	ITGAE
MAFF	4.02e-36	0.344795	0.648	0.333	8.14e-32	HTC-1	MAFF
NT5E	4.47e-36	0.36982	0.758	0.438	9.05e-32	HTC-1	NT5E
MEG3	4.73e-36	0.456937	0.697	0.404	9.57e-32	HTC-1	MEG3
FAM200B	6.51e-36	0.424684	0.809	0.537	1.32e-31	HTC-1	FAM200B
CRTAC1	1.34e-35	0.260682	0.324	0.113	2.72e-31	HTC-1	CRTAC1
COL12A1	2.14e-35	0.442247	0.912	0.733	4.33e-31	HTC-1	COL12A1
KCNMA1	3.26e-35	0.639333	0.706	0.437	6.6e-31	HTC-1	KCNMA1
RHOBTB3	3.43e-35	0.402065	0.866	0.612	6.95e-31	HTC-1	RHOBTB3
RBMS3	4.71e-35	0.327392	0.532	0.252	9.54e-31	HTC-1	RBMS3
HERC4	8.77e-35	0.326635	0.535	0.257	1.78e-30	HTC-1	HERC4
TRAM1	8.84e-35	0.360642	0.805	0.512	1.79e-30	HTC-1	TRAM1
B4GALT1	1.48e-34	0.501065	0.738	0.421	2.99e-30	HTC-1	B4GALT1
MT-ND6	2.37e-34	0.38174	0.748	0.446	4.79e-30	HTC-1	MT-ND6
DYNLL1	2.99e-34	0.292716	0.996	0.989	6.05e-30	HTC-1	DYNLL1
FST	5.78e-34	0.577032	0.505	0.241	1.17e-29	HTC-1	FST
PPP1R3C	1.35e-33	0.25235	0.365	0.141	2.73e-29	HTC-1	PPP1R3C
GADD45A	4.58e-33	0.318626	0.461	0.207	9.27e-29	HTC-1	GADD45A
NFIX	5.85e-33	0.270459	0.576	0.281	1.18e-28	HTC-1	NFIX
ZNF385D	5.99e-33	0.259179	0.41	0.17	1.21e-28	HTC-1	ZNF385D
ERBB2IP	8.21e-33	0.259464	0.482	0.214	1.66e-28	HTC-1	ERBB2IP
C7orf50	8.95e-33	0.332488	0.767	0.462	1.81e-28	HTC-1	C7orf50
SIRPA	1.76e-32	0.32603	0.7	0.393	3.56e-28	HTC-1	SIRPA
SRGAP1	1.76e-32	0.337041	0.723	0.418	3.56e-28	HTC-1	SRGAP1
MDK	6.66e-32	0.385424	0.876	0.643	1.35e-27	HTC-1	MDK
SEPW1	8.66e-32	0.359698	0.856	0.588	1.75e-27	HTC-1	SEPW1
NTN4	5.4e-31	0.357809	0.668	0.373	1.09e-26	HTC-1	NTN4
GPX4	1.64e-30	0.300171	0.987	0.927	3.33e-26	HTC-1	GPX4
FSTL1	1.83e-30	0.328447	0.997	0.944	3.71e-26	HTC-1	FSTL1
DCBLD2	2.32e-30	0.270247	0.498	0.242	4.69e-26	HTC-1	DCBLD2
TMA7	3.33e-30	0.281102	0.996	0.979	6.73e-26	HTC-1	TMA7
NRP2	3.61e-30	0.295864	0.507	0.251	7.31e-26	HTC-1	NRP2
MYLK	4.73e-30	0.31763	0.502	0.243	9.58e-26	HTC-1	MYLK
PALMD	5.87e-30	0.344115	0.63	0.345	1.19e-25	HTC-1	PALMD
TTC3	1.12e-29	0.315448	0.675	0.384	2.26e-25	HTC-1	TTC3
EVA1B	1.23e-29	0.323044	0.765	0.49	2.49e-25	HTC-1	EVA1B
COPZ2	1.26e-29	0.279966	0.63	0.344	2.56e-25	HTC-1	COPZ2
NDP	1.58e-29	0.393291	0.545	0.289	3.2e-25	HTC-1	NDP
PMEPA1	5.01e-29	0.303968	0.684	0.398	1.01e-24	HTC-1	PMEPA1
FGFR1	6.37e-29	0.291887	0.8	0.497	1.29e-24	HTC-1	FGFR1
PLXDC2	7.88e-29	0.256879	0.47	0.222	1.6e-24	HTC-1	PLXDC2
PAFAH1B2	8.22e-29	0.25316	0.594	0.315	1.66e-24	HTC-1	PAFAH1B2
ZFAS1	8.56e-29	0.290449	0.996	0.984	1.73e-24	HTC-1	ZFAS1
CCDC85B	1e-28	0.33148	0.874	0.635	2.03e-24	HTC-1	CCDC85B
BICC1	1.42e-28	0.268281	0.568	0.292	2.87e-24	HTC-1	BICC1
NEXN	1.9e-28	0.277929	0.663	0.375	3.84e-24	HTC-1	NEXN
ELN	3.92e-28	0.589391	0.81	0.587	7.93e-24	HTC-1	ELN
TIMP2	4.17e-28	0.31602	0.714	0.43	8.43e-24	HTC-1	TIMP2
CHPT1	1.13e-27	0.286766	0.682	0.409	2.29e-23	HTC-1	CHPT1
NEAT1	1.45e-27	0.496065	0.986	0.946	2.94e-23	HTC-1	NEAT1
GMDS	1.7e-27	0.320199	0.713	0.419	3.43e-23	HTC-1	GMDS
SLPI	3.91e-27	0.609222	0.568	0.319	7.92e-23	HTC-1	SLPI
CDKN1A	1.08e-26	0.398748	0.793	0.549	2.19e-22	HTC-1	CDKN1A
IGFBP2	1.62e-26	0.707928	0.916	0.779	3.28e-22	HTC-1	IGFBP2
LINC00657	1.68e-26	0.252939	0.54	0.282	3.39e-22	HTC-1	LINC00657
PXDN	2.02e-26	0.263132	0.64	0.353	4.1e-22	HTC-1	PXDN
OSBPL8	2.44e-26	0.345049	0.8	0.528	4.94e-22	HTC-1	OSBPL8
PTRF	7.63e-26	0.340266	0.943	0.782	1.54e-21	HTC-1	PTRF
FDX1	8.14e-26	0.350025	0.823	0.588	1.65e-21	HTC-1	FDX1
C11orf24	9.15e-26	0.273383	0.673	0.394	1.85e-21	HTC-1	C11orf24
ARID5B	9.43e-26	0.371866	0.841	0.611	1.91e-21	HTC-1	ARID5B
KRT17	1.84e-25	0.466574	0.303	0.129	3.73e-21	HTC-1	KRT17
NGF	3.43e-25	0.257598	0.493	0.256	6.94e-21	HTC-1	NGF
C4orf48	3.46e-25	0.293315	0.9	0.7	7.01e-21	HTC-1	C4orf48
PHACTR2	1.16e-24	0.257234	0.657	0.378	2.34e-20	HTC-1	PHACTR2
C9orf16	2.84e-24	0.337123	0.858	0.646	5.76e-20	HTC-1	C9orf16
CEBPD	2.86e-24	0.296777	0.791	0.536	5.8e-20	HTC-1	CEBPD
NME4	2.9e-24	0.318163	0.842	0.624	5.87e-20	HTC-1	NME4
YWHAG	3.54e-24	0.307594	0.812	0.586	7.17e-20	HTC-1	YWHAG
UAP1	4.14e-24	0.345966	0.822	0.574	8.37e-20	HTC-1	UAP1
ENC1	5.31e-24	0.300324	0.381	0.183	1.08e-19	HTC-1	ENC1
COMMD6	6.12e-24	0.256156	0.986	0.931	1.24e-19	HTC-1	COMMD6
SRGN	7.08e-24	0.342143	0.862	0.636	1.43e-19	HTC-1	SRGN
LINC01420	8.96e-24	0.278284	0.877	0.663	1.81e-19	HTC-1	LINC01420
C9orf3	1.73e-23	0.288838	0.884	0.672	3.5e-19	HTC-1	C9orf3
PERP	3.05e-23	0.250807	0.551	0.308	6.17e-19	HTC-1	PERP
SDC4	4.3e-23	0.313392	0.767	0.497	8.71e-19	HTC-1	SDC4
NFE2L1	5.41e-23	0.266694	0.66	0.392	1.09e-18	HTC-1	NFE2L1
EPB41L4A-AS1	6.06e-23	0.268234	0.689	0.416	1.23e-18	HTC-1	EPB41L4A-AS1
FOSL2	6.63e-23	0.25559	0.618	0.356	1.34e-18	HTC-1	FOSL2
FHL2	2.05e-22	0.341774	0.889	0.711	4.14e-18	HTC-1	FHL2
PTTG1IP	4.67e-21	0.301164	0.773	0.521	9.44e-17	HTC-1	PTTG1IP
DDA1	1.23e-20	0.25173	0.76	0.501	2.5e-16	HTC-1	DDA1
AP3S1	2.05e-20	0.261391	0.805	0.561	4.14e-16	HTC-1	AP3S1
SAA1	9.23e-20	0.573157	0.291	0.135	1.87e-15	HTC-1	SAA1
MT1H	4.2e-19	0.731748	0.35	0.184	8.49e-15	HTC-1	MT1H
PPP1R14B	5.51e-19	0.285318	0.959	0.867	1.12e-14	HTC-1	PPP1R14B
SULF1	1.61e-18	0.2957	0.829	0.621	3.26e-14	HTC-1	SULF1
PLAC9	2.35e-18	0.335516	0.953	0.877	4.76e-14	HTC-1	PLAC9
SNHG8	2.79e-18	0.297114	0.896	0.749	5.65e-14	HTC-1	SNHG8
DUSP4	5.31e-18	0.250406	0.535	0.323	1.08e-13	HTC-1	DUSP4
GDF15	2.87e-16	0.280601	0.418	0.237	5.81e-12	HTC-1	GDF15
ATP2B1	3.97e-16	0.290043	0.771	0.574	8.04e-12	HTC-1	ATP2B1
FBN1	4.96e-16	0.272287	0.835	0.651	1e-11	HTC-1	FBN1
MEDAG	8.48e-16	0.286424	0.808	0.596	1.72e-11	HTC-1	MEDAG
CLU	3.99e-15	0.348517	0.934	0.777	8.07e-11	HTC-1	CLU
SQSTM1	7.82e-14	0.267693	0.986	0.937	1.58e-09	HTC-1	SQSTM1
CCL20	1.38e-13	0.679967	0.984	0.962	2.8e-09	HTC-1	CCL20
PAPPA	6.63e-13	0.286735	0.978	0.937	1.34e-08	HTC-1	PAPPA
CCDC80	8.04e-13	0.324918	0.955	0.864	1.63e-08	HTC-1	CCDC80
QSOX1	1.66e-12	0.253129	0.823	0.652	3.35e-08	HTC-1	QSOX1
C12orf75	1.74e-12	0.282692	0.92	0.805	3.51e-08	HTC-1	C12orf75
TIMP3	1.44e-07	0.265235	0.692	0.511	0.00291146	HTC-1	TIMP3
IFI6	2.59e-07	0.251457	0.997	0.996	0.0052511	HTC-1	IFI6
HLA-A	1.14e-245	1.31217	1	0.995	2.31e-241	HTC-2	HLA-A
HLA-B	1.64e-189	0.884467	1	1	3.32e-185	HTC-2	HLA-B
C1R	6.3e-186	1.28499	0.976	0.887	1.28e-181	HTC-2	C1R
NQO1	1.77e-175	1.4456	0.984	0.918	3.59e-171	HTC-2	NQO1
COL6A2	4.76e-175	1.10184	0.987	0.928	9.64e-171	HTC-2	COL6A2
GAPDH	3.85e-164	0.829458	1	1	7.78e-160	HTC-2	GAPDH
ENO1	1.84e-162	0.956182	0.993	0.979	3.72e-158	HTC-2	ENO1
UBB	7.37e-162	0.92596	0.997	0.988	1.49e-157	HTC-2	UBB
PRDX1	5.5e-143	0.872844	0.989	0.951	1.11e-138	HTC-2	PRDX1
PPIA	2.31e-135	0.664344	0.997	0.999	4.68e-131	HTC-2	PPIA
MGST1	1.99e-133	0.957008	0.967	0.93	4.03e-129	HTC-2	MGST1
TPI1	3.67e-133	0.763732	0.992	0.979	7.43e-129	HTC-2	TPI1
ALDOA	2.86e-131	0.743289	0.994	0.986	5.78e-127	HTC-2	ALDOA
B2M	5.09e-124	0.504221	1	1	1.03e-119	HTC-2	B2M
ANXA2	1.83e-118	0.776404	0.993	0.987	3.71e-114	HTC-2	ANXA2
SLC25A5	3.26e-117	0.921682	0.929	0.819	6.6e-113	HTC-2	SLC25A5
CD63	1.87e-113	0.668034	0.997	0.993	3.78e-109	HTC-2	CD63
OLFM2	1.09e-110	1.19457	0.684	0.278	2.21e-106	HTC-2	OLFM2
S100A6	8e-110	0.614298	1	1	1.62e-105	HTC-2	S100A6
PSME2	3.18e-109	0.838443	0.969	0.93	6.44e-105	HTC-2	PSME2
TYMP	9.7e-109	0.806229	0.991	0.979	1.96e-104	HTC-2	TYMP
HLA-C	4.88e-107	0.692265	0.997	0.995	9.88e-103	HTC-2	HLA-C
RPS9	2.97e-103	0.484843	0.999	0.997	6.01e-99	HTC-2	RPS9
HSP90AA1	4.15e-103	0.770396	0.998	0.995	8.4e-99	HTC-2	HSP90AA1
CFL1	6.33e-103	0.630519	0.999	0.995	1.28e-98	HTC-2	CFL1
NPM1	7.83e-98	0.776598	0.978	0.93	1.59e-93	HTC-2	NPM1
BGN	1.36e-97	0.981461	0.877	0.758	2.76e-93	HTC-2	BGN
EIF3I	2.97e-97	0.729568	0.898	0.779	6.02e-93	HTC-2	EIF3I
NME1	1.49e-96	0.676658	0.958	0.924	3.01e-92	HTC-2	NME1
GNG11	1.98e-95	0.965055	0.944	0.86	4e-91	HTC-2	GNG11
COL3A1	7.32e-95	1.00521	0.989	0.964	1.48e-90	HTC-2	COL3A1
COL1A1	1.59e-91	1.07906	0.962	0.868	3.21e-87	HTC-2	COL1A1
H3F3A	4.97e-91	0.595265	0.99	0.968	1.01e-86	HTC-2	H3F3A
IFITM3	1.44e-90	0.493585	1	1	2.91e-86	HTC-2	IFITM3
ATP5B	4.23e-90	0.746226	0.919	0.881	8.57e-86	HTC-2	ATP5B
COL6A1	5.77e-90	0.752467	0.987	0.953	1.17e-85	HTC-2	COL6A1
PSMB1	5.87e-89	0.6835	0.928	0.876	1.19e-84	HTC-2	PSMB1
CTSL	1.3e-85	0.873072	0.842	0.708	2.63e-81	HTC-2	CTSL
TAGLN2	3.04e-84	0.642786	0.972	0.96	6.16e-80	HTC-2	TAGLN2
IGFBP7	1.06e-83	0.683243	0.996	0.995	2.15e-79	HTC-2	IGFBP7
PKM	1.33e-83	0.618403	0.986	0.976	2.68e-79	HTC-2	PKM
PSMA4	1.91e-83	0.725143	0.906	0.839	3.86e-79	HTC-2	PSMA4
PCOLCE	1.15e-82	0.87794	0.635	0.315	2.33e-78	HTC-2	PCOLCE
GSTP1	6.24e-82	0.556521	0.995	0.987	1.26e-77	HTC-2	GSTP1
CYCS	7.67e-82	0.611619	0.972	0.95	1.55e-77	HTC-2	CYCS
SERPINH1	1.35e-81	0.777506	0.792	0.623	2.73e-77	HTC-2	SERPINH1
PTMA	2.31e-80	0.514238	1	0.999	4.68e-76	HTC-2	PTMA
HLA-E	2.33e-76	0.685223	0.935	0.885	4.72e-72	HTC-2	HLA-E
BTF3	6.2e-76	0.503758	0.989	0.987	1.26e-71	HTC-2	BTF3
TGFBI	2.26e-75	0.783162	0.975	0.931	4.57e-71	HTC-2	TGFBI
NDUFS5	1.84e-74	0.496097	0.99	0.983	3.72e-70	HTC-2	NDUFS5
TKT	3.64e-74	0.724236	0.809	0.692	7.38e-70	HTC-2	TKT
S100A4	2.04e-73	0.978707	0.96	0.934	4.12e-69	HTC-2	S100A4
CXCL1	4.93e-73	0.626217	1	1	9.98e-69	HTC-2	CXCL1
IGFBP4	3.44e-72	0.534359	0.999	0.999	6.96e-68	HTC-2	IGFBP4
EIF4A1	4.93e-72	0.685334	0.918	0.88	9.98e-68	HTC-2	EIF4A1
PSMB5	2.88e-71	0.592952	0.935	0.906	5.84e-67	HTC-2	PSMB5
PSMB3	3.9e-71	0.660319	0.843	0.744	7.9e-67	HTC-2	PSMB3
RAB13	1.66e-70	0.702302	0.876	0.776	3.36e-66	HTC-2	RAB13
PSME1	3.76e-70	0.65901	0.884	0.817	7.6e-66	HTC-2	PSME1
ATP5G3	1.5e-69	0.564528	0.969	0.964	3.04e-65	HTC-2	ATP5G3
GGT5	3.82e-68	0.705825	0.746	0.578	7.73e-64	HTC-2	GGT5
TUFM	4.45e-68	0.636499	0.826	0.74	9.01e-64	HTC-2	TUFM
H3F3B	6.74e-68	0.45069	0.998	0.997	1.36e-63	HTC-2	H3F3B
SNAI2	2.06e-67	0.853452	0.783	0.627	4.18e-63	HTC-2	SNAI2
PARK7	2.56e-66	0.510344	0.982	0.966	5.18e-62	HTC-2	PARK7
HMGB1	2.57e-66	0.518667	0.977	0.976	5.19e-62	HTC-2	HMGB1
RBM3	4.62e-66	0.619909	0.884	0.817	9.36e-62	HTC-2	RBM3
PSMA3	3.98e-65	0.679584	0.796	0.696	8.05e-61	HTC-2	PSMA3
IFITM2	4.75e-65	0.72879	0.929	0.899	9.62e-61	HTC-2	IFITM2
ANXA5	6.19e-65	0.599277	0.932	0.913	1.25e-60	HTC-2	ANXA5
SCG2	2.28e-63	1.04654	0.413	0.095	4.62e-59	HTC-2	SCG2
PSMB8	3.01e-63	0.628631	0.907	0.847	6.1e-59	HTC-2	PSMB8
PSMB6	3.63e-63	0.571976	0.881	0.813	7.34e-59	HTC-2	PSMB6
BST2	1.57e-62	0.919455	0.754	0.603	3.17e-58	HTC-2	BST2
MFGE8	1.03e-60	0.766155	0.921	0.887	2.08e-56	HTC-2	MFGE8
PRMT1	1.03e-60	0.644089	0.717	0.568	2.08e-56	HTC-2	PRMT1
SKP1	1.07e-60	0.539118	0.958	0.945	2.17e-56	HTC-2	SKP1
LDHB	2.19e-60	0.665106	0.869	0.809	4.44e-56	HTC-2	LDHB
PPIB	9.3e-60	0.565254	0.935	0.904	1.88e-55	HTC-2	PPIB
CCT3	1.08e-59	0.63204	0.815	0.742	2.19e-55	HTC-2	CCT3
ATP5A1	1.93e-59	0.610824	0.801	0.689	3.91e-55	HTC-2	ATP5A1
PSMB9	5.28e-59	0.671473	0.871	0.816	1.07e-54	HTC-2	PSMB9
SLC25A3	1.51e-58	0.536331	0.954	0.925	3.05e-54	HTC-2	SLC25A3
SSR2	1.8e-58	0.586619	0.864	0.783	3.65e-54	HTC-2	SSR2
SLC25A6	6.78e-56	0.464903	0.987	0.967	1.37e-51	HTC-2	SLC25A6
HNRNPDL	1e-55	0.54153	0.912	0.863	2.03e-51	HTC-2	HNRNPDL
ADRM1	1e-55	0.55652	0.846	0.755	2.03e-51	HTC-2	ADRM1
NDUFA4	1.5e-55	0.439421	0.997	0.995	3.05e-51	HTC-2	NDUFA4
SNRPD2	1.06e-54	0.482428	0.957	0.931	2.14e-50	HTC-2	SNRPD2
PSMB7	3.46e-54	0.524735	0.924	0.888	6.99e-50	HTC-2	PSMB7
APEX1	1.77e-53	0.588138	0.779	0.69	3.58e-49	HTC-2	APEX1
HSPA8	1.92e-53	0.544349	0.992	0.989	3.88e-49	HTC-2	HSPA8
COL1A2	3.46e-53	0.964512	0.851	0.739	7e-49	HTC-2	COL1A2
PSMD4	1.02e-52	0.554752	0.769	0.664	2.06e-48	HTC-2	PSMD4
SSBP1	5.83e-52	0.518958	0.863	0.823	1.18e-47	HTC-2	SSBP1
SNRPB	7.51e-52	0.515539	0.9	0.848	1.52e-47	HTC-2	SNRPB
PSMD8	7.93e-52	0.513691	0.885	0.846	1.61e-47	HTC-2	PSMD8
TUBA1B	1.3e-51	0.695165	0.849	0.818	2.63e-47	HTC-2	TUBA1B
PRDX2	2.02e-51	0.556946	0.866	0.8	4.09e-47	HTC-2	PRDX2
ACTG1	2.59e-51	0.636338	0.993	0.989	5.24e-47	HTC-2	ACTG1
HSPE1	3.5e-51	0.476555	0.973	0.964	7.09e-47	HTC-2	HSPE1
ATP5J2	6.97e-51	0.460111	0.945	0.935	1.41e-46	HTC-2	ATP5J2
EDF1	7.98e-51	0.389395	0.992	0.988	1.61e-46	HTC-2	EDF1
HSP90AB1	1.5e-50	0.538865	0.984	0.992	3.04e-46	HTC-2	HSP90AB1
LGALS1	1.86e-50	0.467003	0.998	0.996	3.76e-46	HTC-2	LGALS1
CLIC1	2.91e-50	0.507824	0.962	0.959	5.9e-46	HTC-2	CLIC1
C19orf70	6.37e-50	0.498755	0.895	0.85	1.29e-45	HTC-2	C19orf70
PGK1	3.98e-49	0.571671	0.783	0.714	8.06e-45	HTC-2	PGK1
TIMP1	1.29e-48	0.476614	0.998	0.999	2.61e-44	HTC-2	TIMP1
COX4I1	1.5e-48	0.399563	0.993	0.986	3.03e-44	HTC-2	COX4I1
ATP5H	4.4e-48	0.498136	0.882	0.835	8.91e-44	HTC-2	ATP5H
CD59	8.13e-48	0.468562	0.972	0.962	1.65e-43	HTC-2	CD59
RNH1	2.85e-47	0.554036	0.741	0.632	5.76e-43	HTC-2	RNH1
MYL6	4.62e-47	0.484955	0.999	0.999	9.35e-43	HTC-2	MYL6
SNRPB2	6.76e-47	0.554399	0.775	0.708	1.37e-42	HTC-2	SNRPB2
ATP5O	8.66e-47	0.497675	0.882	0.859	1.75e-42	HTC-2	ATP5O
FBLN7	1.11e-46	0.61365	0.492	0.265	2.25e-42	HTC-2	FBLN7
COL5A3	6.65e-46	0.609968	0.483	0.244	1.35e-41	HTC-2	COL5A3
LY6E	9.74e-46	0.414762	0.996	0.995	1.97e-41	HTC-2	LY6E
RHOC	1.11e-45	0.513164	0.887	0.856	2.24e-41	HTC-2	RHOC
PHB	1.4e-45	0.480094	0.851	0.814	2.83e-41	HTC-2	PHB
HNRNPK	1.69e-45	0.457876	0.911	0.903	3.42e-41	HTC-2	HNRNPK
EIF3K	1.99e-45	0.497872	0.89	0.866	4.03e-41	HTC-2	EIF3K
PPA1	3.2e-45	0.520717	0.828	0.777	6.48e-41	HTC-2	PPA1
LMNA	4.51e-45	0.517408	0.875	0.856	9.13e-41	HTC-2	LMNA
ATP5C1	5.58e-45	0.540676	0.745	0.653	1.13e-40	HTC-2	ATP5C1
CEBPB	1.41e-44	0.538884	0.947	0.938	2.86e-40	HTC-2	CEBPB
NDUFB9	1.72e-44	0.469472	0.912	0.896	3.49e-40	HTC-2	NDUFB9
PSMA7	5.52e-44	0.404286	0.989	0.983	1.12e-39	HTC-2	PSMA7
PDGFRB	8.27e-44	0.742022	0.522	0.308	1.67e-39	HTC-2	PDGFRB
IFI35	2.49e-43	0.577927	0.803	0.736	5.03e-39	HTC-2	IFI35
S100A11	3.26e-43	0.370246	0.997	0.996	6.59e-39	HTC-2	S100A11
HSPD1	4.61e-43	0.54599	0.827	0.816	9.32e-39	HTC-2	HSPD1
CCT7	6.82e-43	0.525165	0.766	0.692	1.38e-38	HTC-2	CCT7
CCT5	1.82e-42	0.564381	0.703	0.607	3.69e-38	HTC-2	CCT5
NDUFB8	2.58e-42	0.472665	0.862	0.81	5.22e-38	HTC-2	NDUFB8
STC2	2.88e-42	0.536721	0.99	0.98	5.83e-38	HTC-2	STC2
EIF6	3.48e-42	0.501835	0.852	0.798	7.04e-38	HTC-2	EIF6
TMED9	3.52e-42	0.491052	0.869	0.837	7.13e-38	HTC-2	TMED9
UBC	8.81e-42	0.515394	0.987	0.991	1.78e-37	HTC-2	UBC
COX6A1	1.3e-41	0.372747	0.983	0.975	2.63e-37	HTC-2	COX6A1
PSMB2	2.89e-41	0.493555	0.764	0.696	5.85e-37	HTC-2	PSMB2
TNFAIP6	5.13e-41	0.743301	0.971	0.964	1.04e-36	HTC-2	TNFAIP6
NOP56	1.12e-40	0.557482	0.822	0.794	2.27e-36	HTC-2	NOP56
COX5B	1.54e-40	0.377701	0.988	0.986	3.12e-36	HTC-2	COX5B
TPM4	1.83e-40	0.501576	0.961	0.937	3.71e-36	HTC-2	TPM4
SERBP1	2.47e-40	0.41724	0.945	0.946	5e-36	HTC-2	SERBP1
SRSF3	3.87e-40	0.485432	0.867	0.839	7.83e-36	HTC-2	SRSF3
CYC1	4.18e-40	0.460807	0.878	0.864	8.46e-36	HTC-2	CYC1
EID1	4.42e-40	0.47257	0.907	0.891	8.95e-36	HTC-2	EID1
MDH2	4.96e-40	0.491779	0.799	0.738	1e-35	HTC-2	MDH2
FAU	9.24e-40	0.255415	1	0.997	1.87e-35	HTC-2	FAU
SAP18	1.07e-39	0.416176	0.933	0.916	2.16e-35	HTC-2	SAP18
JUNB	4.43e-39	0.704453	0.752	0.661	8.97e-35	HTC-2	JUNB
APRT	7.43e-39	0.400853	0.941	0.938	1.5e-34	HTC-2	APRT
NDUFB4	1.59e-38	0.415158	0.935	0.928	3.22e-34	HTC-2	NDUFB4
DNAJA1	1.66e-38	0.47809	0.871	0.872	3.37e-34	HTC-2	DNAJA1
MYL12B	1.85e-38	0.49373	0.859	0.826	3.74e-34	HTC-2	MYL12B
ATP5G2	3.03e-38	0.377871	0.97	0.962	6.13e-34	HTC-2	ATP5G2
HLA-F	3.03e-38	0.51233	0.533	0.34	6.14e-34	HTC-2	HLA-F
MCTS1	6.91e-38	0.517001	0.638	0.515	1.4e-33	HTC-2	MCTS1
NFKBIA	8.14e-38	0.617071	0.824	0.783	1.65e-33	HTC-2	NFKBIA
SERPING1	1.03e-37	0.562641	0.644	0.551	2.08e-33	HTC-2	SERPING1
CD151	1.71e-37	0.434653	0.921	0.906	3.46e-33	HTC-2	CD151
GNB2L1	2.44e-37	0.31211	0.999	0.999	4.94e-33	HTC-2	GNB2L1
C1QBP	1.04e-36	0.444492	0.897	0.876	2.11e-32	HTC-2	C1QBP
EPSTI1	1.11e-36	0.497815	0.826	0.789	2.24e-32	HTC-2	EPSTI1
ESD	1.46e-36	0.493602	0.659	0.547	2.95e-32	HTC-2	ESD
LGALS3	2.04e-36	0.525018	0.848	0.813	4.14e-32	HTC-2	LGALS3
PSMA5	2.19e-36	0.484601	0.664	0.559	4.43e-32	HTC-2	PSMA5
IER3	5.35e-36	0.696747	0.982	0.972	1.08e-31	HTC-2	IER3
COX7B	7.76e-36	0.394891	0.971	0.963	1.57e-31	HTC-2	COX7B
ARPC3	7.92e-36	0.434193	0.876	0.855	1.6e-31	HTC-2	ARPC3
DDX5	8.27e-36	0.465351	0.918	0.929	1.67e-31	HTC-2	DDX5
NUDC	8.68e-36	0.490093	0.778	0.738	1.76e-31	HTC-2	NUDC
ISG15	1.02e-35	0.618993	0.986	0.979	2.06e-31	HTC-2	ISG15
CCT2	1.59e-35	0.518229	0.723	0.679	3.21e-31	HTC-2	CCT2
LUM	1.75e-35	0.51224	0.997	1	3.54e-31	HTC-2	LUM
WNT5A	3.7e-35	0.460704	0.909	0.862	7.5e-31	HTC-2	WNT5A
BANF1	4.36e-35	0.401108	0.895	0.883	8.82e-31	HTC-2	BANF1
HNRNPA1	5.97e-35	0.376552	0.983	0.98	1.21e-30	HTC-2	HNRNPA1
C11orf96	9.45e-35	0.754397	0.595	0.42	1.91e-30	HTC-2	C11orf96
COL14A1	1.44e-34	0.53448	0.649	0.519	2.9e-30	HTC-2	COL14A1
SNRPD1	1.56e-34	0.418691	0.893	0.889	3.15e-30	HTC-2	SNRPD1
COX6C	1.99e-34	0.347158	0.976	0.982	4.04e-30	HTC-2	COX6C
COX6B1	2.76e-34	0.324759	0.982	0.988	5.58e-30	HTC-2	COX6B1
CCT6A	3.67e-34	0.451955	0.761	0.701	7.43e-30	HTC-2	CCT6A
RPL6	4.64e-34	0.250409	0.999	0.999	9.39e-30	HTC-2	RPL6
CHCHD2	4.92e-34	0.292586	0.992	0.992	9.97e-30	HTC-2	CHCHD2
SF3B6	6.07e-34	0.408764	0.884	0.881	1.23e-29	HTC-2	SF3B6
2023-09-07	7.41e-34	0.476306	0.76	0.748	1.5e-29	HTC-2	2023-09-07
IMPDH2	9.3e-34	0.500049	0.638	0.507	1.88e-29	HTC-2	IMPDH2
CTSD	9.64e-34	0.460329	0.857	0.835	1.95e-29	HTC-2	CTSD
XRCC5	1.11e-33	0.499093	0.679	0.609	2.24e-29	HTC-2	XRCC5
IFI27	1.83e-33	0.496695	0.984	0.98	3.69e-29	HTC-2	IFI27
VDAC2	2.06e-33	0.423041	0.819	0.78	4.17e-29	HTC-2	VDAC2
DBI	3.65e-33	0.443549	0.854	0.827	7.38e-29	HTC-2	DBI
KCNE4	4.02e-33	0.682449	0.462	0.275	8.15e-29	HTC-2	KCNE4
POMP	7.39e-33	0.322206	0.982	0.982	1.5e-28	HTC-2	POMP
SNRPC	1.06e-32	0.432472	0.767	0.729	2.15e-28	HTC-2	SNRPC
LAP3	1.22e-32	0.555472	0.626	0.526	2.48e-28	HTC-2	LAP3
SCAND1	1.61e-32	0.436611	0.786	0.742	3.26e-28	HTC-2	SCAND1
PSMC3	2.69e-32	0.462476	0.689	0.631	5.44e-28	HTC-2	PSMC3
SUB1	3.23e-32	0.374023	0.933	0.928	6.55e-28	HTC-2	SUB1
EEF2	4.66e-32	0.338086	0.979	0.986	9.43e-28	HTC-2	EEF2
ATP5D	5.83e-32	0.363328	0.951	0.953	1.18e-27	HTC-2	ATP5D
NDUFB6	7.53e-32	0.449793	0.664	0.576	1.52e-27	HTC-2	NDUFB6
EMC7	1.11e-31	0.411391	0.782	0.723	2.24e-27	HTC-2	EMC7
NAA20	1.66e-31	0.441161	0.665	0.561	3.37e-27	HTC-2	NAA20
AP2M1	2.87e-31	0.38728	0.918	0.896	5.81e-27	HTC-2	AP2M1
IFI16	3.49e-31	0.484538	0.535	0.385	7.07e-27	HTC-2	IFI16
UBXN1	4.22e-31	0.436247	0.72	0.669	8.53e-27	HTC-2	UBXN1
CXCL2	7.53e-31	0.86523	0.873	0.864	1.52e-26	HTC-2	CXCL2
CISD1	1e-30	0.445478	0.711	0.661	2.02e-26	HTC-2	CISD1
HES4	1.07e-30	0.611828	0.842	0.787	2.16e-26	HTC-2	HES4
NCL	1.14e-30	0.436176	0.942	0.949	2.3e-26	HTC-2	NCL
PAG1	1.41e-30	0.53338	0.449	0.27	2.85e-26	HTC-2	PAG1
PSMC4	2.07e-30	0.459748	0.577	0.474	4.2e-26	HTC-2	PSMC4
VPS28	2.28e-30	0.421438	0.742	0.688	4.62e-26	HTC-2	VPS28
SDCBP	2.93e-30	0.46508	0.587	0.462	5.92e-26	HTC-2	SDCBP
TALDO1	4.07e-30	0.433362	0.878	0.87	8.23e-26	HTC-2	TALDO1
DNAJC15	4.72e-30	0.381827	0.868	0.863	9.55e-26	HTC-2	DNAJC15
EIF3G	5.25e-30	0.399827	0.817	0.814	1.06e-25	HTC-2	EIF3G
SRSF7	5.27e-30	0.471592	0.67	0.611	1.07e-25	HTC-2	SRSF7
SUMO2	6.64e-30	0.32381	0.971	0.974	1.34e-25	HTC-2	SUMO2
NDUFS2	1.1e-29	0.448203	0.581	0.474	2.23e-25	HTC-2	NDUFS2
HTRA1	1.42e-29	0.521538	0.69	0.628	2.87e-25	HTC-2	HTRA1
MAGOH	1.58e-29	0.44472	0.535	0.398	3.21e-25	HTC-2	MAGOH
SRP14	2.06e-29	0.258857	0.997	0.996	4.18e-25	HTC-2	SRP14
COX7A2	2.31e-29	0.262818	0.997	0.995	4.68e-25	HTC-2	COX7A2
SRSF5	2.69e-29	0.438719	0.697	0.638	5.45e-25	HTC-2	SRSF5
NDUFA6	2.92e-29	0.369141	0.848	0.839	5.91e-25	HTC-2	NDUFA6
MRPL28	4.62e-29	0.439386	0.632	0.552	9.36e-25	HTC-2	MRPL28
SF3B5	1.2e-28	0.375304	0.858	0.829	2.42e-24	HTC-2	SF3B5
GHITM	1.33e-28	0.410732	0.739	0.694	2.69e-24	HTC-2	GHITM
COX5A	1.71e-28	0.373095	0.873	0.866	3.46e-24	HTC-2	COX5A
PSMA1	1.94e-28	0.399494	0.844	0.851	3.93e-24	HTC-2	PSMA1
AGT	2.03e-28	1.07904	0.322	0.14	4.1e-24	HTC-2	AGT
MDH1	3.2e-28	0.465327	0.525	0.404	6.47e-24	HTC-2	MDH1
RPS26	4.35e-28	0.254816	0.998	0.997	8.8e-24	HTC-2	RPS26
UBE2L6	4.84e-28	0.441391	0.804	0.802	9.8e-24	HTC-2	UBE2L6
NDUFA9	7.12e-28	0.435595	0.562	0.465	1.44e-23	HTC-2	NDUFA9
MRPS21	8.02e-28	0.350181	0.901	0.91	1.62e-23	HTC-2	MRPS21
ITM2B	1.09e-27	0.415913	0.945	0.929	2.2e-23	HTC-2	ITM2B
PSMC5	1.92e-27	0.396318	0.778	0.764	3.89e-23	HTC-2	PSMC5
COL6A3	2.22e-27	0.476913	0.663	0.574	4.49e-23	HTC-2	COL6A3
NDUFB2	3.33e-27	0.31989	0.97	0.96	6.73e-23	HTC-2	NDUFB2
F3	3.92e-27	0.560134	0.352	0.166	7.94e-23	HTC-2	F3
PLAU	4.08e-27	0.591082	0.306	0.129	8.25e-23	HTC-2	PLAU
NDUFC2	7.53e-27	0.356978	0.873	0.871	1.52e-22	HTC-2	NDUFC2
COPE	1.31e-26	0.404191	0.781	0.777	2.66e-22	HTC-2	COPE
VCAN	1.57e-26	0.574578	0.554	0.428	3.17e-22	HTC-2	VCAN
EBNA1BP2	1.63e-26	0.390592	0.768	0.723	3.3e-22	HTC-2	EBNA1BP2
PSMD13	2.64e-26	0.4111	0.573	0.477	5.35e-22	HTC-2	PSMD13
FBLN1	2.69e-26	0.513544	0.784	0.731	5.44e-22	HTC-2	FBLN1
PFDN2	5.07e-26	0.368669	0.869	0.877	1.03e-21	HTC-2	PFDN2
SLC3A2	5.32e-26	0.482853	0.636	0.553	1.08e-21	HTC-2	SLC3A2
NDUFV2	8.32e-26	0.351496	0.87	0.86	1.68e-21	HTC-2	NDUFV2
NDUFA8	9.03e-26	0.399791	0.714	0.688	1.83e-21	HTC-2	NDUFA8
HIGD2A	9.94e-26	0.412139	0.831	0.83	2.01e-21	HTC-2	HIGD2A
NDUFS6	1.7e-25	0.323201	0.922	0.922	3.44e-21	HTC-2	NDUFS6
CARMN	1.81e-25	0.462141	0.281	0.109	3.66e-21	HTC-2	CARMN
XRCC6	2.44e-25	0.409521	0.628	0.581	4.93e-21	HTC-2	XRCC6
VDAC1	2.95e-25	0.362136	0.822	0.819	5.96e-21	HTC-2	VDAC1
STEAP1	3.47e-25	0.534489	0.602	0.539	7.03e-21	HTC-2	STEAP1
SNRPE	8.04e-25	0.313827	0.937	0.938	1.63e-20	HTC-2	SNRPE
ANGPTL4	8.8e-25	0.607875	0.635	0.561	1.78e-20	HTC-2	ANGPTL4
ILF2	9.71e-25	0.42614	0.573	0.499	1.97e-20	HTC-2	ILF2
FILIP1	1.14e-24	0.460022	0.434	0.275	2.3e-20	HTC-2	FILIP1
LAPTM4A	1.34e-24	0.402364	0.89	0.862	2.71e-20	HTC-2	LAPTM4A
PA2G4	1.56e-24	0.38964	0.863	0.874	3.16e-20	HTC-2	PA2G4
C14orf166	2.03e-24	0.376953	0.805	0.797	4.1e-20	HTC-2	C14orf166
AIMP2	7.46e-24	0.423343	0.464	0.329	1.51e-19	HTC-2	AIMP2
TPM2	9.16e-24	0.419752	0.984	0.983	1.85e-19	HTC-2	TPM2
SPCS1	9.19e-24	0.338509	0.905	0.906	1.86e-19	HTC-2	SPCS1
RBM8A	9.33e-24	0.357199	0.849	0.839	1.89e-19	HTC-2	RBM8A
CTSC	9.92e-24	1.08718	0.463	0.339	2.01e-19	HTC-2	CTSC
MRPL27	1.56e-23	0.320944	0.869	0.874	3.16e-19	HTC-2	MRPL27
HNRNPA2B1	1.75e-23	0.366281	0.834	0.845	3.53e-19	HTC-2	HNRNPA2B1
HIF1A	2.14e-23	0.31978	0.949	0.947	4.33e-19	HTC-2	HIF1A
ACTB	2.33e-23	0.367475	0.999	1	4.73e-19	HTC-2	ACTB
PRDX6	2.78e-23	0.343385	0.802	0.809	5.62e-19	HTC-2	PRDX6
MRFAP1	2.82e-23	0.324509	0.898	0.918	5.72e-19	HTC-2	MRFAP1
TOMM40	4.17e-23	0.417131	0.696	0.661	8.45e-19	HTC-2	TOMM40
ATP6V0E1	4.39e-23	0.259912	0.988	0.986	8.88e-19	HTC-2	ATP6V0E1
RPL22L1	4.44e-23	0.464907	0.793	0.808	8.98e-19	HTC-2	RPL22L1
CDC37	4.94e-23	0.364231	0.706	0.685	1e-18	HTC-2	CDC37
SPARC	5.33e-23	0.536981	0.936	0.934	1.08e-18	HTC-2	SPARC
CALD1	6.25e-23	0.575096	0.983	0.993	1.27e-18	HTC-2	CALD1
ATP5G1	6.44e-23	0.314342	0.937	0.937	1.3e-18	HTC-2	ATP5G1
SNRPG	1.07e-22	0.302267	0.939	0.953	2.17e-18	HTC-2	SNRPG
PUF60	1.62e-22	0.384846	0.569	0.493	3.27e-18	HTC-2	PUF60
ETFB	2.53e-22	0.414205	0.618	0.555	5.12e-18	HTC-2	ETFB
TUBB	2.58e-22	0.410242	0.914	0.931	5.22e-18	HTC-2	TUBB
EIF3D	2.6e-22	0.38885	0.636	0.601	5.26e-18	HTC-2	EIF3D
ATP5F1	3.18e-22	0.365741	0.722	0.686	6.45e-18	HTC-2	ATP5F1
EPHX1	3.4e-22	0.426786	0.477	0.366	6.88e-18	HTC-2	EPHX1
CXCL6	3.46e-22	0.283308	1	1	7.01e-18	HTC-2	CXCL6
RANBP1	3.75e-22	0.340619	0.849	0.856	7.6e-18	HTC-2	RANBP1
UQCRC1	4.4e-22	0.386139	0.66	0.606	8.91e-18	HTC-2	UQCRC1
CHMP2A	8.59e-22	0.334961	0.824	0.818	1.74e-17	HTC-2	CHMP2A
MARCKS	1.02e-21	0.382764	0.95	0.968	2.06e-17	HTC-2	MARCKS
COPS6	1.29e-21	0.385107	0.663	0.63	2.62e-17	HTC-2	COPS6
HSD17B10	1.32e-21	0.390996	0.632	0.607	2.68e-17	HTC-2	HSD17B10
MARCKSL1	1.69e-21	0.432229	0.684	0.607	3.42e-17	HTC-2	MARCKSL1
PLSCR1	1.79e-21	0.413321	0.684	0.671	3.62e-17	HTC-2	PLSCR1
UQCRH	2.36e-21	0.279838	0.967	0.976	4.77e-17	HTC-2	UQCRH
LGALS3BP	3.42e-21	0.451456	0.366	0.223	6.91e-17	HTC-2	LGALS3BP
NDUFS7	3.79e-21	0.34264	0.756	0.751	7.68e-17	HTC-2	NDUFS7
CAPZB	5.27e-21	0.342935	0.732	0.721	1.07e-16	HTC-2	CAPZB
BASP1	5.34e-21	0.428593	0.803	0.76	1.08e-16	HTC-2	BASP1
CCT8	5.44e-21	0.399199	0.596	0.538	1.1e-16	HTC-2	CCT8
MRPL47	6.31e-21	0.379955	0.627	0.577	1.28e-16	HTC-2	MRPL47
NREP	6.33e-21	0.53606	0.648	0.578	1.28e-16	HTC-2	NREP
GSTK1	7.58e-21	0.389793	0.649	0.606	1.53e-16	HTC-2	GSTK1
POLR2G	9.28e-21	0.37431	0.605	0.568	1.88e-16	HTC-2	POLR2G
AKR1C1	1.02e-20	0.455418	0.687	0.626	2.07e-16	HTC-2	AKR1C1
EMC4	1.14e-20	0.342041	0.779	0.772	2.3e-16	HTC-2	EMC4
ITPA	1.51e-20	0.366835	0.519	0.432	3.06e-16	HTC-2	ITPA
NDUFV1	1.59e-20	0.36508	0.539	0.453	3.21e-16	HTC-2	NDUFV1
SQRDL	1.82e-20	0.417512	0.644	0.61	3.69e-16	HTC-2	SQRDL
SUCLG1	1.99e-20	0.368974	0.493	0.394	4.03e-16	HTC-2	SUCLG1
DYNLT1	2.07e-20	0.306886	0.947	0.962	4.19e-16	HTC-2	DYNLT1
COX8A	2.07e-20	0.262747	0.972	0.976	4.19e-16	HTC-2	COX8A
DCTN3	2.27e-20	0.367586	0.586	0.531	4.6e-16	HTC-2	DCTN3
NDUFB3	2.61e-20	0.331151	0.792	0.789	5.27e-16	HTC-2	NDUFB3
HNRNPA0	2.93e-20	0.333459	0.794	0.802	5.94e-16	HTC-2	HNRNPA0
FKBP4	3.92e-20	0.390366	0.568	0.485	7.94e-16	HTC-2	FKBP4
MRPL24	6.03e-20	0.348259	0.619	0.549	1.22e-15	HTC-2	MRPL24
DNAJB11	7.13e-20	0.372296	0.518	0.426	1.44e-15	HTC-2	DNAJB11
EMC3	7.36e-20	0.372763	0.605	0.556	1.49e-15	HTC-2	EMC3
ERH	9.32e-20	0.304312	0.919	0.926	1.89e-15	HTC-2	ERH
TBX2	1.16e-19	0.42213	0.383	0.249	2.35e-15	HTC-2	TBX2
NRP1	1.16e-19	0.325191	0.291	0.145	2.35e-15	HTC-2	NRP1
TMEM50A	1.2e-19	0.383398	0.757	0.763	2.43e-15	HTC-2	TMEM50A
NNMT	1.23e-19	0.434375	0.92	0.943	2.48e-15	HTC-2	NNMT
SNU13	1.72e-19	0.287554	0.913	0.931	3.49e-15	HTC-2	SNU13
RBX1	2.11e-19	0.285839	0.921	0.922	4.27e-15	HTC-2	RBX1
DNAJC8	8.54e-19	0.334749	0.682	0.656	1.73e-14	HTC-2	DNAJC8
ARF4	8.59e-19	0.334591	0.778	0.805	1.74e-14	HTC-2	ARF4
PGAM1	8.65e-19	0.287821	0.896	0.914	1.75e-14	HTC-2	PGAM1
ABCF1	8.85e-19	0.340738	0.654	0.623	1.79e-14	HTC-2	ABCF1
BAZ1A	1.07e-18	0.339652	0.551	0.46	2.17e-14	HTC-2	BAZ1A
JUN	1.43e-18	0.463958	0.851	0.868	2.9e-14	HTC-2	JUN
DAD1	1.44e-18	0.30132	0.865	0.877	2.91e-14	HTC-2	DAD1
SLIRP	1.58e-18	0.25639	0.948	0.954	3.19e-14	HTC-2	SLIRP
PHB2	1.79e-18	0.341639	0.686	0.69	3.61e-14	HTC-2	PHB2
RABAC1	1.8e-18	0.29509	0.931	0.935	3.64e-14	HTC-2	RABAC1
IDH3B	2.11e-18	0.351558	0.447	0.343	4.28e-14	HTC-2	IDH3B
SOX4	2.76e-18	0.400461	0.933	0.939	5.58e-14	HTC-2	SOX4
MORF4L1	2.87e-18	0.266003	0.93	0.95	5.81e-14	HTC-2	MORF4L1
C1GALT1C1	3.02e-18	0.35293	0.34	0.212	6.11e-14	HTC-2	C1GALT1C1
G6PD	4.61e-18	0.385159	0.482	0.391	9.32e-14	HTC-2	G6PD
ECH1	4.8e-18	0.371694	0.621	0.592	9.71e-14	HTC-2	ECH1
NDUFB10	5.36e-18	0.281554	0.858	0.858	1.09e-13	HTC-2	NDUFB10
RBM42	8.97e-18	0.353726	0.506	0.42	1.81e-13	HTC-2	RBM42
CCT4	1.03e-17	0.337403	0.675	0.672	2.08e-13	HTC-2	CCT4
GRN	1.3e-17	0.310695	0.729	0.71	2.63e-13	HTC-2	GRN
GSDMD	1.51e-17	0.354006	0.47	0.373	3.05e-13	HTC-2	GSDMD
MRPL3	1.58e-17	0.353453	0.627	0.617	3.2e-13	HTC-2	MRPL3
PSMA2	1.61e-17	0.350043	0.692	0.693	3.26e-13	HTC-2	PSMA2
NDUFS3	1.67e-17	0.356739	0.589	0.543	3.39e-13	HTC-2	NDUFS3
PSAP	1.69e-17	0.2726	0.952	0.972	3.43e-13	HTC-2	PSAP
SEC11A	1.8e-17	0.293225	0.798	0.827	3.65e-13	HTC-2	SEC11A
MRPL22	1.89e-17	0.325567	0.583	0.532	3.83e-13	HTC-2	MRPL22
ENY2	1.99e-17	0.297673	0.891	0.899	4.03e-13	HTC-2	ENY2
RAB7A	2.15e-17	0.30552	0.748	0.751	4.36e-13	HTC-2	RAB7A
WDR46	2.27e-17	0.341365	0.46	0.374	4.6e-13	HTC-2	WDR46
IK	2.29e-17	0.353993	0.504	0.44	4.64e-13	HTC-2	IK
CD82	2.42e-17	0.375187	0.618	0.578	4.91e-13	HTC-2	CD82
PEBP1	2.79e-17	0.27968	0.913	0.924	5.66e-13	HTC-2	PEBP1
PSMD2	2.88e-17	0.358347	0.586	0.547	5.82e-13	HTC-2	PSMD2
GBP1	3.17e-17	0.569124	0.806	0.826	6.42e-13	HTC-2	GBP1
PVRL2	3.85e-17	0.345138	0.531	0.458	7.78e-13	HTC-2	PVRL2
MRPL40	3.96e-17	0.310377	0.727	0.735	8.01e-13	HTC-2	MRPL40
RRP9	4.85e-17	0.346326	0.382	0.269	9.82e-13	HTC-2	RRP9
COL8A1	5.98e-17	0.536302	0.789	0.744	1.21e-12	HTC-2	COL8A1
AIMP1	6.19e-17	0.366679	0.586	0.559	1.25e-12	HTC-2	AIMP1
ITGA5	7.17e-17	0.424678	0.568	0.498	1.45e-12	HTC-2	ITGA5
SDHC	7.81e-17	0.320578	0.709	0.697	1.58e-12	HTC-2	SDHC
COTL1	8.25e-17	0.294154	0.891	0.903	1.67e-12	HTC-2	COTL1
SF3B2	8.69e-17	0.329796	0.664	0.661	1.76e-12	HTC-2	SF3B2
DDT	8.79e-17	0.327585	0.705	0.704	1.78e-12	HTC-2	DDT
RCN3	8.85e-17	0.354796	0.542	0.484	1.79e-12	HTC-2	RCN3
UQCRC2	9.65e-17	0.354732	0.466	0.382	1.95e-12	HTC-2	UQCRC2
VAPA	9.91e-17	0.32263	0.719	0.751	2.01e-12	HTC-2	VAPA
SRI	1.02e-16	0.337471	0.692	0.697	2.07e-12	HTC-2	SRI
MRPL32	1.44e-16	0.315579	0.752	0.755	2.91e-12	HTC-2	MRPL32
IRF1	1.46e-16	0.48564	0.724	0.702	2.96e-12	HTC-2	IRF1
ECM1	1.47e-16	0.360468	0.321	0.202	2.97e-12	HTC-2	ECM1
MORF4L2	1.98e-16	0.309471	0.791	0.838	4.01e-12	HTC-2	MORF4L2
SNRPF	2.92e-16	0.268662	0.871	0.885	5.92e-12	HTC-2	SNRPF
SPCS2	2.99e-16	0.322539	0.702	0.698	6.04e-12	HTC-2	SPCS2
NOP16	3.7e-16	0.350718	0.655	0.642	7.48e-12	HTC-2	NOP16
AKR1C3	3.74e-16	0.39572	0.324	0.207	7.57e-12	HTC-2	AKR1C3
ARF1	3.83e-16	0.306208	0.817	0.821	7.76e-12	HTC-2	ARF1
PSMC1	4.84e-16	0.324455	0.697	0.69	9.79e-12	HTC-2	PSMC1
MRPS7	5.04e-16	0.33929	0.62	0.601	1.02e-11	HTC-2	MRPS7
HNRNPA3	5.37e-16	0.317574	0.707	0.729	1.09e-11	HTC-2	HNRNPA3
MANF	5.59e-16	0.355376	0.589	0.553	1.13e-11	HTC-2	MANF
TSC22D1	6.88e-16	0.458792	0.627	0.59	1.39e-11	HTC-2	TSC22D1
EIF4A3	7.25e-16	0.323378	0.334	0.217	1.47e-11	HTC-2	EIF4A3
RCN1	7.45e-16	0.305733	0.798	0.814	1.51e-11	HTC-2	RCN1
AHSA1	8.02e-16	0.322183	0.553	0.505	1.62e-11	HTC-2	AHSA1
UFC1	8.03e-16	0.302243	0.735	0.735	1.63e-11	HTC-2	UFC1
UBXN4	1.03e-15	0.332068	0.753	0.772	2.09e-11	HTC-2	UBXN4
IL11	1.1e-15	0.736253	0.57	0.498	2.22e-11	HTC-2	IL11
TUBB4B	1.19e-15	0.360142	0.654	0.646	2.4e-11	HTC-2	TUBB4B
ANXA11	1.36e-15	0.350332	0.646	0.632	2.76e-11	HTC-2	ANXA11
SRSF4	1.45e-15	0.322517	0.442	0.362	2.94e-11	HTC-2	SRSF4
GBP2	1.49e-15	0.422832	0.448	0.361	3.02e-11	HTC-2	GBP2
TIMM13	1.49e-15	0.250109	0.93	0.95	3.02e-11	HTC-2	TIMM13
CBR1	1.56e-15	0.341552	0.609	0.592	3.16e-11	HTC-2	CBR1
MRPL13	1.8e-15	0.324795	0.574	0.519	3.65e-11	HTC-2	MRPL13
RAN	1.92e-15	0.257147	0.974	0.986	3.89e-11	HTC-2	RAN
GNL2	2.36e-15	0.325471	0.391	0.292	4.77e-11	HTC-2	GNL2
CDC42EP2	2.45e-15	0.380779	0.444	0.357	4.96e-11	HTC-2	CDC42EP2
RSL24D1	2.59e-15	0.323194	0.705	0.717	5.25e-11	HTC-2	RSL24D1
TXNL1	3.72e-15	0.308629	0.614	0.588	7.53e-11	HTC-2	TXNL1
CDC123	4.58e-15	0.348955	0.498	0.44	9.27e-11	HTC-2	CDC123
RTFDC1	4.82e-15	0.314971	0.566	0.544	9.76e-11	HTC-2	RTFDC1
CXXC5	5.12e-15	0.380366	0.686	0.7	1.04e-10	HTC-2	CXXC5
POLR2E	7.39e-15	0.301558	0.686	0.686	1.49e-10	HTC-2	POLR2E
PRDX3	7.75e-15	0.303234	0.638	0.63	1.57e-10	HTC-2	PRDX3
PTGES3	8.26e-15	0.27942	0.754	0.776	1.67e-10	HTC-2	PTGES3
EIF1B	9.22e-15	0.366774	0.514	0.461	1.87e-10	HTC-2	EIF1B
NDUFA4L2	9.26e-15	0.458349	0.796	0.767	1.87e-10	HTC-2	NDUFA4L2
C1S	1.42e-14	0.288453	0.924	0.949	2.87e-10	HTC-2	C1S
RBM25	2.14e-14	0.308772	0.684	0.686	4.33e-10	HTC-2	RBM25
MRPS18C	2.54e-14	0.257137	0.763	0.783	5.14e-10	HTC-2	MRPS18C
NOTCH3	2.69e-14	0.301116	0.291	0.178	5.44e-10	HTC-2	NOTCH3
PPM1G	3.05e-14	0.30456	0.641	0.618	6.18e-10	HTC-2	PPM1G
TOP1	3.4e-14	0.327674	0.608	0.605	6.89e-10	HTC-2	TOP1
MPHOSPH6	3.44e-14	0.324243	0.433	0.357	6.97e-10	HTC-2	MPHOSPH6
GNL3	3.77e-14	0.334927	0.57	0.543	7.64e-10	HTC-2	GNL3
LIMS1	4.16e-14	0.352763	0.63	0.621	8.42e-10	HTC-2	LIMS1
HADHB	5.18e-14	0.308986	0.46	0.393	1.05e-09	HTC-2	HADHB
PSMB4	5.37e-14	0.340496	0.608	0.605	1.09e-09	HTC-2	PSMB4
KYNU	7.26e-14	0.339871	0.331	0.223	1.47e-09	HTC-2	KYNU
ISOC2	7.46e-14	0.333939	0.647	0.653	1.51e-09	HTC-2	ISOC2
COL4A1	8.56e-14	0.396909	0.552	0.499	1.73e-09	HTC-2	COL4A1
UQCC2	1.01e-13	0.260144	0.831	0.855	2.05e-09	HTC-2	UQCC2
PRPF31	1.14e-13	0.306229	0.473	0.411	2.31e-09	HTC-2	PRPF31
THRAP3	1.22e-13	0.310078	0.536	0.495	2.47e-09	HTC-2	THRAP3
MRPL2	1.24e-13	0.305356	0.453	0.377	2.51e-09	HTC-2	MRPL2
UFD1L	1.32e-13	0.315231	0.522	0.484	2.67e-09	HTC-2	UFD1L
CKS2	1.47e-13	0.419568	0.472	0.416	2.98e-09	HTC-2	CKS2
POLR2H	1.47e-13	0.30625	0.644	0.642	2.99e-09	HTC-2	POLR2H
OCIAD1	1.48e-13	0.293155	0.681	0.705	3e-09	HTC-2	OCIAD1
ATP1B3	1.49e-13	0.3027	0.639	0.626	3.02e-09	HTC-2	ATP1B3
HNRNPF	1.53e-13	0.323639	0.532	0.498	3.1e-09	HTC-2	HNRNPF
TXNDC17	1.62e-13	0.262065	0.816	0.83	3.28e-09	HTC-2	TXNDC17
CRISPLD2	1.69e-13	0.347505	0.405	0.312	3.42e-09	HTC-2	CRISPLD2
COPZ1	1.73e-13	0.311433	0.553	0.524	3.5e-09	HTC-2	COPZ1
SNRPD3	1.99e-13	0.308551	0.582	0.552	4.03e-09	HTC-2	SNRPD3
AAMP	2.06e-13	0.302246	0.413	0.329	4.18e-09	HTC-2	AAMP
RNF114	2.39e-13	0.314257	0.563	0.553	4.84e-09	HTC-2	RNF114
NOSIP	2.4e-13	0.313338	0.54	0.502	4.86e-09	HTC-2	NOSIP
BID	2.44e-13	0.313759	0.417	0.325	4.93e-09	HTC-2	BID
SSB	4.12e-13	0.309239	0.73	0.768	8.35e-09	HTC-2	SSB
PSMD7	6.54e-13	0.304797	0.716	0.731	1.32e-08	HTC-2	PSMD7
BRIX1	7.02e-13	0.3151	0.403	0.328	1.42e-08	HTC-2	BRIX1
PRRX1	7.5e-13	0.288395	0.854	0.879	1.52e-08	HTC-2	PRRX1
CXCL5	8.22e-13	0.496232	0.894	0.912	1.66e-08	HTC-2	CXCL5
PSMD3	8.72e-13	0.305074	0.52	0.498	1.76e-08	HTC-2	PSMD3
RGS3	8.75e-13	0.535052	0.541	0.509	1.77e-08	HTC-2	RGS3
CCL2	9.06e-13	0.473884	0.996	0.999	1.83e-08	HTC-2	CCL2
CLTA	1.1e-12	0.257442	0.856	0.885	2.22e-08	HTC-2	CLTA
FKBP3	1.41e-12	0.308312	0.476	0.423	2.84e-08	HTC-2	FKBP3
TMBIM6	1.69e-12	0.275015	0.837	0.885	3.43e-08	HTC-2	TMBIM6
KLF9	1.89e-12	0.343377	0.42	0.333	3.83e-08	HTC-2	KLF9
NIFK	1.9e-12	0.298924	0.556	0.52	3.85e-08	HTC-2	NIFK
ETV7	1.95e-12	0.303047	0.311	0.216	3.94e-08	HTC-2	ETV7
SPAG7	2.09e-12	0.279403	0.611	0.601	4.22e-08	HTC-2	SPAG7
MXRA5	2.12e-12	0.308707	0.351	0.252	4.28e-08	HTC-2	MXRA5
SOD3	2.92e-12	0.399789	0.528	0.482	5.92e-08	HTC-2	SOD3
SSRP1	3.03e-12	0.282926	0.535	0.499	6.14e-08	HTC-2	SSRP1
SRRM2	3.14e-12	0.260799	0.839	0.874	6.35e-08	HTC-2	SRRM2
ASNA1	3.47e-12	0.285311	0.514	0.478	7.03e-08	HTC-2	ASNA1
RRS1	4.1e-12	0.320622	0.422	0.356	8.29e-08	HTC-2	RRS1
GLIPR2	4.23e-12	0.330883	0.512	0.468	8.55e-08	HTC-2	GLIPR2
FKBP10	4.77e-12	0.261726	0.83	0.854	9.64e-08	HTC-2	FKBP10
RAB5C	5.38e-12	0.263291	0.716	0.739	1.09e-07	HTC-2	RAB5C
CHMP5	5.71e-12	0.264008	0.764	0.809	1.16e-07	HTC-2	CHMP5
KARS	5.75e-12	0.30119	0.542	0.523	1.16e-07	HTC-2	KARS
PFDN6	8.38e-12	0.297921	0.54	0.527	1.7e-07	HTC-2	PFDN6
MMP1	1.03e-11	0.916727	0.728	0.746	2.08e-07	HTC-2	MMP1
PPP4C	1.21e-11	0.278984	0.601	0.598	2.46e-07	HTC-2	PPP4C
MRPL16	1.22e-11	0.289055	0.406	0.341	2.47e-07	HTC-2	MRPL16
TAP1	1.36e-11	0.269309	0.874	0.906	2.76e-07	HTC-2	TAP1
DNAJC7	1.68e-11	0.289976	0.453	0.401	3.4e-07	HTC-2	DNAJC7
VBP1	1.7e-11	0.28169	0.428	0.366	3.43e-07	HTC-2	VBP1
CD2BP2	1.74e-11	0.285677	0.51	0.47	3.53e-07	HTC-2	CD2BP2
NDUFB5	2.08e-11	0.274067	0.604	0.615	4.2e-07	HTC-2	NDUFB5
NAPA	2.31e-11	0.296064	0.436	0.389	4.68e-07	HTC-2	NAPA
DHRS4L2	2.36e-11	0.298102	0.444	0.395	4.77e-07	HTC-2	DHRS4L2
ECHS1	2.49e-11	0.265911	0.626	0.647	5.04e-07	HTC-2	ECHS1
IDH3G	2.7e-11	0.294167	0.356	0.285	5.46e-07	HTC-2	IDH3G
PSMG2	2.78e-11	0.282011	0.529	0.506	5.63e-07	HTC-2	PSMG2
SDHD	2.86e-11	0.288587	0.499	0.453	5.78e-07	HTC-2	SDHD
VDAC3	2.92e-11	0.289913	0.463	0.406	5.9e-07	HTC-2	VDAC3
TCP1	3.08e-11	0.29333	0.606	0.605	6.24e-07	HTC-2	TCP1
TMEM109	3.4e-11	0.303703	0.456	0.406	6.88e-07	HTC-2	TMEM109
TRAPPC2L	3.48e-11	0.27444	0.543	0.53	7.04e-07	HTC-2	TRAPPC2L
NASP	3.53e-11	0.290981	0.319	0.233	7.15e-07	HTC-2	NASP
MRTO4	3.69e-11	0.301481	0.507	0.473	7.47e-07	HTC-2	MRTO4
DCTN2	3.82e-11	0.288159	0.478	0.437	7.73e-07	HTC-2	DCTN2
ACADVL	4.33e-11	0.273171	0.633	0.653	8.76e-07	HTC-2	ACADVL
DCAF13	4.5e-11	0.30141	0.417	0.36	9.12e-07	HTC-2	DCAF13
NELFE	4.58e-11	0.269478	0.637	0.64	9.26e-07	HTC-2	NELFE
TFPI	4.97e-11	0.344967	0.467	0.415	1.01e-06	HTC-2	TFPI
RRAGA	5.33e-11	0.293278	0.519	0.497	1.08e-06	HTC-2	RRAGA
GSTO1	5.55e-11	0.257364	0.794	0.837	1.12e-06	HTC-2	GSTO1
PEPD	6.6e-11	0.264887	0.282	0.198	1.34e-06	HTC-2	PEPD
MRPS18B	7.35e-11	0.288455	0.541	0.527	1.49e-06	HTC-2	MRPS18B
C14orf119	7.88e-11	0.280787	0.436	0.386	1.6e-06	HTC-2	C14orf119
PSMC2	8.02e-11	0.294798	0.446	0.399	1.62e-06	HTC-2	PSMC2
PDIA3	8.62e-11	0.267541	0.64	0.663	1.74e-06	HTC-2	PDIA3
S1PR3	9.93e-11	0.333481	0.379	0.302	2.01e-06	HTC-2	S1PR3
REXO2	1.01e-10	0.254919	0.768	0.805	2.04e-06	HTC-2	REXO2
MRPS25	1.15e-10	0.269619	0.533	0.499	2.33e-06	HTC-2	MRPS25
MTCH2	1.33e-10	0.270122	0.578	0.598	2.68e-06	HTC-2	MTCH2
CTSA	1.43e-10	0.283207	0.505	0.482	2.89e-06	HTC-2	CTSA
IFI44L	1.62e-10	0.306638	0.754	0.8	3.28e-06	HTC-2	IFI44L
SF3B4	2.12e-10	0.280397	0.398	0.344	4.28e-06	HTC-2	SF3B4
TRAPPC4	2.19e-10	0.255756	0.574	0.57	4.44e-06	HTC-2	TRAPPC4
GPM6B	2.6e-10	0.373925	0.427	0.368	5.26e-06	HTC-2	GPM6B
DDX39A	2.67e-10	0.253033	0.288	0.204	5.41e-06	HTC-2	DDX39A
UTP11L	3.04e-10	0.274941	0.399	0.336	6.14e-06	HTC-2	UTP11L
SNW1	3.34e-10	0.273274	0.375	0.307	6.75e-06	HTC-2	SNW1
GLRX3	3.49e-10	0.260694	0.54	0.528	7.07e-06	HTC-2	GLRX3
ILK	3.92e-10	0.306014	0.529	0.519	7.93e-06	HTC-2	ILK
HNRNPM	4.07e-10	0.268726	0.636	0.651	8.25e-06	HTC-2	HNRNPM
PPIF	4.43e-10	0.292086	0.386	0.321	8.97e-06	HTC-2	PPIF
HSPA5	4.8e-10	0.340859	0.635	0.647	9.72e-06	HTC-2	HSPA5
NDUFA10	5.19e-10	0.285784	0.425	0.381	1.05e-05	HTC-2	NDUFA10
RFXANK	5.33e-10	0.265633	0.376	0.311	1.08e-05	HTC-2	RFXANK
TSG101	5.97e-10	0.279089	0.465	0.44	1.21e-05	HTC-2	TSG101
HSPBP1	6.69e-10	0.282034	0.41	0.368	1.35e-05	HTC-2	HSPBP1
SNRNP40	6.95e-10	0.262438	0.412	0.362	1.41e-05	HTC-2	SNRNP40
PFKP	7.34e-10	0.311464	0.491	0.464	1.48e-05	HTC-2	PFKP
TGFB1I1	7.46e-10	0.343225	0.454	0.408	1.51e-05	HTC-2	TGFB1I1
HDAC2	7.72e-10	0.295583	0.526	0.524	1.56e-05	HTC-2	HDAC2
OS9	1.06e-09	0.286829	0.478	0.462	2.15e-05	HTC-2	OS9
PPP1CA	1.17e-09	0.257057	0.635	0.656	2.37e-05	HTC-2	PPP1CA
ENSA	1.18e-09	0.265786	0.528	0.526	2.38e-05	HTC-2	ENSA
HADHA	1.23e-09	0.272283	0.47	0.431	2.49e-05	HTC-2	HADHA
STARD4-AS1	1.23e-09	0.30248	0.255	0.173	2.49e-05	HTC-2	STARD4-AS1
GLIPR1	1.51e-09	0.299861	0.8	0.841	3.05e-05	HTC-2	GLIPR1
SDC2	1.53e-09	0.314005	0.691	0.746	3.11e-05	HTC-2	SDC2
PMF1	1.56e-09	0.255154	0.356	0.291	3.15e-05	HTC-2	PMF1
MVP	1.71e-09	0.264879	0.403	0.343	3.45e-05	HTC-2	MVP
RUVBL1	1.74e-09	0.289332	0.411	0.373	3.51e-05	HTC-2	RUVBL1
GRPEL1	2.25e-09	0.271606	0.397	0.349	4.55e-05	HTC-2	GRPEL1
PSENEN	2.61e-09	0.265883	0.551	0.543	5.28e-05	HTC-2	PSENEN
WBSCR22	2.68e-09	0.251744	0.559	0.56	5.43e-05	HTC-2	WBSCR22
TUBA1C	2.85e-09	0.30648	0.557	0.565	5.76e-05	HTC-2	TUBA1C
HM13	2.98e-09	0.261202	0.588	0.592	6.04e-05	HTC-2	HM13
SYF2	3.38e-09	0.256679	0.593	0.602	6.84e-05	HTC-2	SYF2
PCMT1	4.11e-09	0.29723	0.458	0.441	8.31e-05	HTC-2	PCMT1
IFNGR1	4.15e-09	0.299262	0.406	0.369	8.41e-05	HTC-2	IFNGR1
TSFM	4.26e-09	0.261795	0.34	0.278	8.62e-05	HTC-2	TSFM
PSMC6	6.54e-09	0.271119	0.492	0.474	0.000132335	HTC-2	PSMC6
VCAM1	7.32e-09	0.293078	0.788	0.833	0.0001482	HTC-2	VCAM1
TPR	8.52e-09	0.275274	0.486	0.487	0.000172543	HTC-2	TPR
CXCL8	1.02e-08	0.425014	1	1	0.000205551	HTC-2	CXCL8
ZNRD1	1.08e-08	0.254634	0.385	0.336	0.000219329	HTC-2	ZNRD1
WISP3	1.18e-08	0.277465	0.674	0.718	0.000238192	HTC-2	WISP3
TAP2	1.21e-08	0.254104	0.505	0.489	0.000244969	HTC-2	TAP2
PQBP1	1.33e-08	0.260305	0.393	0.35	0.000269936	HTC-2	PQBP1
KPNA2	1.46e-08	0.256987	0.301	0.235	0.000296134	HTC-2	KPNA2
H2AFJ	1.5e-08	0.250849	0.816	0.85	0.000302692	HTC-2	H2AFJ
ADH5	1.8e-08	0.27867	0.497	0.507	0.000364789	HTC-2	ADH5
NDN	2.33e-08	0.262689	0.502	0.502	0.00047239	HTC-2	NDN
SPHK1	2.88e-08	0.328783	0.353	0.289	0.000583626	HTC-2	SPHK1
LYAR	2.91e-08	0.260232	0.373	0.321	0.000588995	HTC-2	LYAR
DDX18	3.22e-08	0.251771	0.694	0.754	0.000652418	HTC-2	DDX18
LSP1	3.4e-08	0.264272	0.258	0.187	0.000688977	HTC-2	LSP1
COL4A2	4.71e-08	0.250666	0.701	0.705	0.000952765	HTC-2	COL4A2
MYC	5.72e-08	0.292081	0.326	0.265	0.00115698	HTC-2	MYC
STIP1	6.2e-08	0.258417	0.469	0.461	0.00125478	HTC-2	STIP1
UBE2E1	6.23e-08	0.269189	0.529	0.545	0.00126193	HTC-2	UBE2E1
WDR74	6.83e-08	0.266817	0.45	0.436	0.0013815	HTC-2	WDR74
GDI2	7.22e-08	0.264896	0.514	0.531	0.001462	HTC-2	GDI2
ORMDL2	1.19e-07	0.259926	0.386	0.361	0.00241209	HTC-2	ORMDL2
ACTR3	1.26e-07	0.260611	0.626	0.671	0.00255291	HTC-2	ACTR3
ACTR10	1.41e-07	0.253076	0.496	0.505	0.00286293	HTC-2	ACTR10
IER2	2.24e-07	0.386717	0.692	0.734	0.00452476	HTC-2	IER2
AIFM2	2.48e-07	0.251761	0.375	0.333	0.00501063	HTC-2	AIFM2
PBDC1	2.54e-07	0.266901	0.378	0.348	0.00513368	HTC-2	PBDC1
CH25H	2.65e-07	0.452911	0.655	0.667	0.00535423	HTC-2	CH25H
FKBP11	4.34e-07	0.264183	0.438	0.414	0.00878782	HTC-2	FKBP11
LAMP2	4.54e-07	0.255348	0.485	0.49	0.00919015	HTC-2	LAMP2
PDLIM7	6.38e-07	0.267226	0.762	0.797	0.0129045	HTC-2	PDLIM7
TUBA1A	7.37e-07	0.4144	0.462	0.456	0.0149275	HTC-2	TUBA1A
CXCL3	9.07e-07	0.376513	0.996	0.997	0.018365	HTC-2	CXCL3
CTSF	9.28e-07	0.25166	0.497	0.501	0.018782	HTC-2	CTSF
CHI3L1	1.14e-06	0.407912	0.993	0.999	0.0230696	HTC-2	CHI3L1
GSTM3	2.52e-06	0.259017	0.536	0.574	0.0510255	HTC-2	GSTM3
MX1	3.89e-06	0.277017	0.602	0.618	0.0788345	HTC-2	MX1
PGM2L1	5.18e-06	0.291174	0.369	0.337	0.104927	HTC-2	PGM2L1
LY6K	5.37e-06	0.272624	0.28	0.225	0.108775	HTC-2	LY6K
LOXL1	6.79e-06	0.263068	0.684	0.754	0.137426	HTC-2	LOXL1
ZC3H12A	1.78e-05	0.284582	0.508	0.526	0.359373	HTC-2	ZC3H12A
IL32	1.93e-05	0.38256	0.484	0.486	0.389719	HTC-2	IL32
RARRES3	3.44e-05	0.357928	0.433	0.432	0.695797	HTC-2	RARRES3
MSC	6.83e-05	0.26019	0.528	0.545	1	HTC-2	MSC
G0S2	0.00012665	0.35789	0.64	0.639	1	HTC-2	G0S2
IL6	0.00022121	0.52628	0.984	0.996	1	HTC-2	IL6
CCL8	0.000365322	1.02348	0.265	0.236	1	HTC-2	CCL8
TXNIP	0.000473541	0.267105	0.316	0.298	1	HTC-2	TXNIP
ADIRF	0.00077157	0.284961	0.602	0.617	1	HTC-2	ADIRF
TFPI2	0.00114975	0.616542	0.348	0.34	1	HTC-2	TFPI2
MYL9	0.00603755	0.301618	0.933	0.964	1	HTC-2	MYL9
ID4	0.00814255	0.467017	0.301	0.283	1	HTC-2	ID4
