# Supplementary material for: Single-cell transcriptomic analysis of chondrocytes in cartilage and pathogenesis of osteoarthritis
Source: Genes Dis. 2024 Feb 2;12(2):101241. doi: 10.1016/j.gendis.2024.101241 (PMC11697194; doi:10.1016/j.gendis.2024.101241)
Supplement: Multimedia component 4 [file mmc4.xlsx]

## Sheet: Table_S3
Table S2. DEGs between ProFC and ProFC-2
	p_val	avg_log2FC	pct.1	pct.2	p_val_adj	cluster	gene
RPL41	1.16374e-48	0.349985	1	1	2.55837e-44	ProFC	RPL41
C19orf48	3.46699e-47	0.649097	0.795	0.539	7.62182e-43	ProFC	C19orf48
RPS12	3.63681e-46	0.320716	1	1	7.99515e-42	ProFC	RPS12
MCM3	5.7984e-45	0.570317	0.659	0.292	1.27472e-40	ProFC	MCM3
IGFBP4	1.5263e-44	0.734418	0.999	1	3.35542e-40	ProFC	IGFBP4
FTL	5.8524e-43	0.615977	1	1	1.28659e-38	ProFC	FTL
GINS2	3.26986e-41	0.573334	0.649	0.302	7.18846e-37	ProFC	GINS2
HELLS	1.28816e-37	0.595824	0.754	0.51	2.83188e-33	ProFC	HELLS
SLBP	2.47739e-36	0.573149	0.8	0.575	5.44629e-32	ProFC	SLBP
FEN1	4.27092e-36	0.509173	0.642	0.312	9.38919e-32	ProFC	FEN1
PCNA	8.18151e-36	0.618594	0.805	0.61	1.79862e-31	ProFC	PCNA
CDC6	9.46597e-35	0.435954	0.482	0.127	2.081e-30	ProFC	CDC6
CYP1B1	5.09934e-34	0.903748	0.938	0.834	1.12104e-29	ProFC	CYP1B1
MCM4	6.89596e-33	0.451293	0.558	0.237	1.51601e-28	ProFC	MCM4
CDT1	2.57613e-31	0.421151	0.561	0.234	5.66337e-27	ProFC	CDT1
E2F1	7.69504e-31	0.437456	0.487	0.166	1.69168e-26	ProFC	E2F1
MT-ND2	1.50033e-29	0.365827	0.997	1	3.29833e-25	ProFC	MT-ND2
STAT1	3.3526e-29	0.645136	0.972	0.922	7.37036e-25	ProFC	STAT1
GGCT	6.05298e-28	0.44836	0.745	0.575	1.33069e-23	ProFC	GGCT
THBS1	7.76566e-28	0.66106	0.949	0.916	1.7072e-23	ProFC	THBS1
WDR76	1.41624e-27	0.411153	0.505	0.208	3.11346e-23	ProFC	WDR76
GMNN	1.51005e-26	0.46027	0.681	0.461	3.31969e-22	ProFC	GMNN
MCM7	1.5836e-26	0.457729	0.676	0.458	3.48138e-22	ProFC	MCM7
CLSPN	1.68157e-26	0.491065	0.764	0.575	3.69677e-22	ProFC	CLSPN
LINC00152	4.6095e-26	0.530919	0.98	0.964	1.01335e-21	ProFC	LINC00152
EIF4EBP1	6.00501e-26	0.460749	0.918	0.854	1.32014e-21	ProFC	EIF4EBP1
MCM5	1.35743e-25	0.430045	0.573	0.331	2.98416e-21	ProFC	MCM5
SELM	1.4818e-25	0.370511	0.994	0.997	3.2576e-21	ProFC	SELM
RPL29	1.70943e-25	0.254174	1	1	3.75801e-21	ProFC	RPL29
ATAD2	1.71893e-25	0.45317	0.715	0.516	3.7789e-21	ProFC	ATAD2
FAM111B	1.04684e-24	0.316503	0.323	0.049	2.30138e-20	ProFC	FAM111B
IFITM3	3.84188e-24	0.420392	0.999	1	8.44599e-20	ProFC	IFITM3
FBN1	7.70839e-24	0.450188	0.922	0.883	1.69461e-19	ProFC	FBN1
DTL	9.65422e-24	0.295136	0.34	0.058	2.12238e-19	ProFC	DTL
CHAF1A	3.93462e-23	0.387892	0.581	0.341	8.64988e-19	ProFC	CHAF1A
UHRF1	5.78684e-23	0.377714	0.539	0.269	1.27218e-18	ProFC	UHRF1
APRT	1.09318e-22	0.429672	0.952	0.883	2.40325e-18	ProFC	APRT
NOP56	1.31249e-22	0.514487	0.837	0.708	2.88537e-18	ProFC	NOP56
MCM10	1.81276e-22	0.316124	0.392	0.12	3.98518e-18	ProFC	MCM10
MCM6	2.27265e-22	0.358878	0.517	0.263	4.9962e-18	ProFC	MCM6
USP1	4.24397e-22	0.386624	0.799	0.64	9.32994e-18	ProFC	USP1
NR2C2AP	1.42957e-21	0.360677	0.482	0.227	3.14277e-17	ProFC	NR2C2AP
CCL2	2.54715e-21	1.03035	0.947	0.896	5.59966e-17	ProFC	CCL2
MRPL17	2.22937e-20	0.39457	0.843	0.753	4.90105e-16	ProFC	MRPL17
TIMM13	3.28033e-20	0.370022	0.961	0.935	7.21148e-16	ProFC	TIMM13
MCM2	3.9145e-20	0.306853	0.38	0.133	8.60564e-16	ProFC	MCM2
RSPO3	7.65076e-20	0.689032	0.558	0.331	1.68194e-15	ProFC	RSPO3
TGFBI	1.54183e-19	0.558496	0.989	0.961	3.38956e-15	ProFC	TGFBI
LMCD1	4.2712e-19	0.47342	0.645	0.438	9.38982e-15	ProFC	LMCD1
XIST	5.56252e-19	0.38071	0.865	0.786	1.22286e-14	ProFC	XIST
UNG	6.73223e-19	0.270297	0.304	0.075	1.48001e-14	ProFC	UNG
CCNE2	1.09247e-18	0.252653	0.286	0.055	2.4017e-14	ProFC	CCNE2
STC2	2.24152e-18	1.13942	0.688	0.549	4.92776e-14	ProFC	STC2
HIST1H4C	2.86496e-18	1.32459	0.958	0.942	6.29832e-14	ProFC	HIST1H4C
CDCA7	2.96373e-18	0.262559	0.272	0.049	6.51547e-14	ProFC	CDCA7
PLPP3	9.30174e-18	0.597283	0.776	0.63	2.04489e-13	ProFC	PLPP3
MT-ND5	6.01869e-17	0.358698	0.987	0.964	1.32315e-12	ProFC	MT-ND5
PAQR4	1.63537e-16	0.279744	0.373	0.166	3.5952e-12	ProFC	PAQR4
CDK4	2.27641e-16	0.332992	0.882	0.821	5.00447e-12	ProFC	CDK4
NGFRAP1	3.29838e-16	0.320894	0.981	0.971	7.25115e-12	ProFC	NGFRAP1
SRM	4.95607e-16	0.530696	0.937	0.896	1.08954e-11	ProFC	SRM
DOK1	6.17943e-16	0.4901	0.669	0.526	1.35849e-11	ProFC	DOK1
TNFRSF11B	6.24645e-16	0.664218	0.551	0.36	1.37322e-11	ProFC	TNFRSF11B
WNT5A	8.69964e-16	0.556615	0.548	0.351	1.91253e-11	ProFC	WNT5A
COL4A2	9.75576e-16	0.415621	0.806	0.718	2.14471e-11	ProFC	COL4A2
SNHG8	1.66149e-15	0.372887	0.81	0.705	3.65263e-11	ProFC	SNHG8
IGFBP3	1.83774e-15	0.718222	0.999	1	4.04009e-11	ProFC	IGFBP3
NPR3	2.24952e-15	0.425593	0.486	0.295	4.94535e-11	ProFC	NPR3
POLD3	3.62079e-15	0.25896	0.392	0.182	7.95993e-11	ProFC	POLD3
PAPPA	3.99424e-15	0.672875	0.538	0.386	8.78094e-11	ProFC	PAPPA
PSMC3IP	6.08443e-15	0.313726	0.559	0.383	1.3376e-10	ProFC	PSMC3IP
COL8A1	8.429e-15	0.83169	0.638	0.487	1.85303e-10	ProFC	COL8A1
BRCA1	1.02153e-14	0.294067	0.497	0.308	2.24572e-10	ProFC	BRCA1
CTGF	1.12611e-14	0.509267	0.975	0.951	2.47565e-10	ProFC	CTGF
CYR61	1.2546e-14	0.367571	0.984	0.981	2.75811e-10	ProFC	CYR61
WBP5	1.43668e-14	0.374983	0.955	0.945	3.15839e-10	ProFC	WBP5
RFC1	1.70348e-14	0.320543	0.754	0.662	3.74492e-10	ProFC	RFC1
ATP5G1	2.95779e-14	0.277448	0.973	0.964	6.50239e-10	ProFC	ATP5G1
CHCHD10	3.87199e-14	0.41498	0.874	0.808	8.51218e-10	ProFC	CHCHD10
FTH1	6.52312e-14	0.38303	1	1	1.43404e-09	ProFC	FTH1
NASP	2.25253e-13	0.327573	0.722	0.63	4.95195e-09	ProFC	NASP
SMCO4	2.69541e-13	0.280995	0.52	0.357	5.9256e-09	ProFC	SMCO4
OLFM2	4.23934e-13	0.417136	0.387	0.192	9.31976e-09	ProFC	OLFM2
SRSF10	5.87446e-13	0.290022	0.826	0.753	1.29144e-08	ProFC	SRSF10
EFEMP1	7.30197e-13	0.28556	0.994	1	1.60527e-08	ProFC	EFEMP1
DCTPP1	7.77219e-13	0.309131	0.642	0.51	1.70864e-08	ProFC	DCTPP1
GALNT1	8.58434e-13	0.374759	0.906	0.893	1.88718e-08	ProFC	GALNT1
HES4	1.03053e-12	0.374623	0.744	0.594	2.26551e-08	ProFC	HES4
RPL34	1.70455e-12	0.321604	1	1	3.74727e-08	ProFC	RPL34
CCDC80	1.904e-12	0.376041	0.979	0.974	4.18576e-08	ProFC	CCDC80
PTX3	2.56693e-12	0.967866	0.719	0.643	5.64314e-08	ProFC	PTX3
SOX4	2.73118e-12	0.435864	0.882	0.825	6.00422e-08	ProFC	SOX4
TAGLN	6.58641e-12	0.602241	0.994	0.981	1.44796e-07	ProFC	TAGLN
POLR3K	1.02006e-11	0.318927	0.558	0.438	2.24249e-07	ProFC	POLR3K
COL6A1	1.32133e-11	0.254278	0.998	1	2.90481e-07	ProFC	COL6A1
TMEM147	1.46587e-11	0.276077	0.953	0.935	3.22256e-07	ProFC	TMEM147
TGM2	1.47063e-11	0.540987	0.788	0.731	3.23303e-07	ProFC	TGM2
CIRBP	1.99477e-11	0.273101	0.933	0.919	4.3853e-07	ProFC	CIRBP
RHOB	2.36951e-11	0.29002	0.53	0.373	5.20913e-07	ProFC	RHOB
NXT1	2.77113e-11	0.266345	0.622	0.497	6.09205e-07	ProFC	NXT1
C1R	3.53932e-11	0.308802	0.898	0.831	7.78084e-07	ProFC	C1R
IGFBP5	4.96866e-11	1.04633	0.694	0.597	1.09231e-06	ProFC	IGFBP5
CEBPZ	5.80997e-11	0.28791	0.667	0.575	1.27726e-06	ProFC	CEBPZ
COL14A1	6.06496e-11	0.340933	0.64	0.5	1.33332e-06	ProFC	COL14A1
SLC1A5	8.13768e-11	0.274929	0.556	0.429	1.78899e-06	ProFC	SLC1A5
KLHL42	8.99603e-11	0.250661	0.466	0.315	1.97769e-06	ProFC	KLHL42
MGST1	1.02452e-10	0.462256	0.751	0.688	2.2523e-06	ProFC	MGST1
IGFBP7	1.04621e-10	0.327507	0.996	0.997	2.29999e-06	ProFC	IGFBP7
RPL39	1.20336e-10	0.278665	1	1	2.64546e-06	ProFC	RPL39
NGF	1.48935e-10	0.379197	0.394	0.234	3.27419e-06	ProFC	NGF
CCL20	2.06497e-10	0.694249	0.317	0.166	4.53964e-06	ProFC	CCL20
NME1	2.91948e-10	0.313523	0.932	0.922	6.41818e-06	ProFC	NME1
ID4	3.48215e-10	0.363427	0.467	0.334	7.65515e-06	ProFC	ID4
DNAJC9	3.99096e-10	0.269269	0.716	0.662	8.77373e-06	ProFC	DNAJC9
C1QBP	5.87053e-10	0.323575	0.848	0.795	1.29058e-05	ProFC	C1QBP
MEDAG	6.53939e-10	0.293869	0.551	0.396	1.43762e-05	ProFC	MEDAG
ORC6	7.47269e-10	0.2588	0.533	0.399	1.6428e-05	ProFC	ORC6
SPHK1	9.26145e-10	0.292679	0.554	0.442	2.03604e-05	ProFC	SPHK1
CCND1	1.00517e-09	0.549481	0.843	0.786	2.20976e-05	ProFC	CCND1
NCL	1.17185e-09	0.2863	0.975	0.971	2.5762e-05	ProFC	NCL
IFITM2	1.40317e-09	0.256731	0.973	0.961	3.08473e-05	ProFC	IFITM2
IL6	1.42991e-09	0.855591	0.814	0.718	3.14351e-05	ProFC	IL6
LBH	1.46825e-09	0.262691	0.389	0.24	3.22781e-05	ProFC	LBH
CALD1	1.4852e-09	0.320846	0.998	1	3.26507e-05	ProFC	CALD1
CISD1	1.96181e-09	0.271513	0.807	0.776	4.31284e-05	ProFC	CISD1
NNMT	2.34657e-09	0.317811	0.957	0.942	5.15869e-05	ProFC	NNMT
HIST1H1A	2.66543e-09	0.30658	0.299	0.149	5.85967e-05	ProFC	HIST1H1A
EXT1	3.74041e-09	0.273177	0.639	0.532	8.22291e-05	ProFC	EXT1
ATP13A3	5.01974e-09	0.260681	0.573	0.474	0.000110354	ProFC	ATP13A3
GPM6B	6.31972e-09	0.275922	0.363	0.218	0.000138933	ProFC	GPM6B
PLOD2	6.62057e-09	0.262266	0.821	0.769	0.000145547	ProFC	PLOD2
BDNF	6.75191e-09	0.300641	0.304	0.162	0.000148434	ProFC	BDNF
ITGA11	1.27752e-08	0.255498	0.671	0.581	0.00028085	ProFC	ITGA11
COL1A1	1.40639e-08	0.432696	0.989	0.997	0.00030918	ProFC	COL1A1
TPM1	1.88023e-08	0.380665	0.997	1	0.00041335	ProFC	TPM1
COL4A1	3.06216e-08	0.29263	0.627	0.519	0.000673186	ProFC	COL4A1
COL1A2	4.80623e-08	0.359296	0.974	0.987	0.0010566	ProFC	COL1A2
HIST1H1C	6.07989e-08	0.295638	0.553	0.471	0.0013366	ProFC	HIST1H1C
IMP4	6.55775e-08	0.253878	0.65	0.571	0.00144166	ProFC	IMP4
NEXN	9.25348e-08	0.267547	0.653	0.578	0.00203428	ProFC	NEXN
TYMP	1.00387e-07	0.462071	0.77	0.688	0.0022069	ProFC	TYMP
WARS	1.10201e-07	0.297482	0.447	0.325	0.00242266	ProFC	WARS
COTL1	1.14149e-07	0.270845	0.886	0.851	0.00250945	ProFC	COTL1
PHLDA2	1.64814e-07	0.410429	0.766	0.711	0.00362326	ProFC	PHLDA2
IER3	1.91189e-07	0.344334	0.876	0.825	0.00420309	ProFC	IER3
MAP1LC3A	2.04158e-07	0.409951	0.664	0.61	0.00448821	ProFC	MAP1LC3A
IGFBP2	2.31532e-07	1.05789	0.451	0.341	0.00508999	ProFC	IGFBP2
GAS1	2.44887e-07	0.329207	0.493	0.39	0.00538359	ProFC	GAS1
MMP2	2.62173e-07	0.334258	0.781	0.74	0.00576362	ProFC	MMP2
MYO1B	2.86436e-07	0.266871	0.619	0.568	0.00629701	ProFC	MYO1B
GPATCH4	3.11812e-07	0.265793	0.627	0.555	0.00685487	ProFC	GPATCH4
IFI44L	4.41698e-07	0.311913	0.378	0.263	0.0097103	ProFC	IFI44L
HSPB7	4.44792e-07	0.382118	0.306	0.185	0.00977831	ProFC	HSPB7
MRPL12	9.47459e-07	0.268192	0.84	0.854	0.0208289	ProFC	MRPL12
ARID5B	1.39892e-06	0.252503	0.903	0.899	0.0307538	ProFC	ARID5B
GBP1	1.47027e-06	0.325364	0.439	0.328	0.0323224	ProFC	GBP1
EPSTI1	1.84013e-06	0.282843	0.541	0.448	0.0404534	ProFC	EPSTI1
VCAN	3.25272e-06	0.32486	0.789	0.776	0.0715077	ProFC	VCAN
HES1	4.12497e-06	0.330595	0.771	0.714	0.0906833	ProFC	HES1
FGF2	4.65785e-06	0.466621	0.538	0.481	0.102398	ProFC	FGF2
AKAP12	5.5402e-06	0.364276	0.556	0.487	0.121796	ProFC	AKAP12
UBE2L6	2.97929e-05	0.270521	0.576	0.526	0.654967	ProFC	UBE2L6
HLA-A	5.49342e-05	0.439206	0.981	0.984	1	ProFC	HLA-A
HLA-B	7.37995e-05	0.824204	0.969	0.968	1	ProFC	HLA-B
CXCL6	8.21886e-05	0.578035	0.747	0.734	1	ProFC	CXCL6
PDLIM4	0.000100517	0.270621	0.705	0.669	1	ProFC	PDLIM4
NDUFA4L2	0.000113781	0.259402	0.944	0.929	1	ProFC	NDUFA4L2
B2M	0.000123377	0.537289	1	0.997	1	ProFC	B2M
HSPA8	0.000135833	0.365845	0.961	0.964	1	ProFC	HSPA8
CHI3L1	0.00015159	0.259805	0.997	0.997	1	ProFC	CHI3L1
CXCL3	0.000152002	0.595475	0.435	0.357	1	ProFC	CXCL3
IFI27	0.000262516	0.276435	0.946	0.922	1	ProFC	IFI27
FST	0.000401395	0.327299	0.602	0.542	1	ProFC	FST
SERPINE2	0.000487666	0.33914	0.971	0.971	1	ProFC	SERPINE2
NR4A1	0.000506092	0.429662	0.499	0.458	1	ProFC	NR4A1
GREM1	0.00479203	0.341367	0.514	0.468	1	ProFC	GREM1
SERPINE1	0.00917552	0.328127	0.599	0.562	1	ProFC	SERPINE1
CXCL8	0.00998586	0.52862	0.67	0.659	1	ProFC	CXCL8
PLK1	1.25944e-233	1.10125	0.899	0.176	2.76875e-229	ProFC-2	PLK1
CCNB1	2.263e-228	1.68281	0.961	0.258	4.97497e-224	ProFC-2	CCNB1
UBE2S	3.91917e-165	1.9316	1	0.899	8.61589e-161	ProFC-2	UBE2S
ARL6IP1	5.15847e-164	1.59217	0.961	0.468	1.13404e-159	ProFC-2	ARL6IP1
KIF20A	1.79656e-161	0.62638	0.636	0.103	3.94957e-157	ProFC-2	KIF20A
CDCA3	6.9878e-157	0.995991	0.89	0.266	1.5362e-152	ProFC-2	CDCA3
DLGAP5	2.35556e-154	0.790716	0.792	0.187	5.17846e-150	ProFC-2	DLGAP5
CDC20	3.21651e-154	1.3312	0.903	0.332	7.07116e-150	ProFC-2	CDC20
NEK2	1.2579e-153	0.410312	0.532	0.069	2.76537e-149	ProFC-2	NEK2
CDKN3	5.77389e-151	1.44288	0.974	0.526	1.26933e-146	ProFC-2	CDKN3
AURKA	7.56276e-148	1.19905	0.87	0.305	1.6626e-143	ProFC-2	AURKA
PTTG1	1.72804e-147	1.66233	0.987	0.643	3.79892e-143	ProFC-2	PTTG1
SAPCD2	5.22126e-141	0.337659	0.399	0.038	1.14784e-136	ProFC-2	SAPCD2
CKAP2	1.65526e-132	1.35603	0.974	0.556	3.63893e-128	ProFC-2	CKAP2
CCNB2	1.05829e-131	0.834708	0.786	0.223	2.32655e-127	ProFC-2	CCNB2
CENPF	5.82156e-131	1.56761	0.994	0.619	1.27981e-126	ProFC-2	CENPF
CENPA	1.03671e-130	0.975657	0.802	0.25	2.27911e-126	ProFC-2	CENPA
HN1	4.99337e-125	1.28893	0.987	0.844	1.09774e-120	ProFC-2	HN1
FAM64A	3.61004e-121	0.906282	0.844	0.301	7.93631e-117	ProFC-2	FAM64A
BIRC5	1.99676e-119	1.16151	0.99	0.651	4.38968e-115	ProFC-2	BIRC5
HMMR	3.06217e-116	0.705509	0.779	0.232	6.73187e-112	ProFC-2	HMMR
PRC1	3.34494e-116	1.15315	0.964	0.532	7.35352e-112	ProFC-2	PRC1
GTSE1	6.3812e-116	0.995146	0.935	0.428	1.40284e-111	ProFC-2	GTSE1
TROAP	1.23441e-113	0.589358	0.659	0.163	2.71373e-109	ProFC-2	TROAP
HMGN2	4.81291e-112	1.0858	0.997	0.977	1.05807e-107	ProFC-2	HMGN2
TM4SF1	4.76713e-110	1.6492	0.99	0.744	1.04801e-105	ProFC-2	TM4SF1
KPNA2	1.26846e-109	1.22775	0.929	0.562	2.78859e-105	ProFC-2	KPNA2
CENPE	3.4513e-107	0.852341	0.792	0.275	7.58733e-103	ProFC-2	CENPE
VIM	4.49594e-103	1.09223	1	1	9.88387e-99	ProFC-2	VIM
CEP55	8.20913e-103	0.930736	0.919	0.443	1.8047e-98	ProFC-2	CEP55
TPX2	4.56993e-101	0.929926	0.945	0.536	1.00465e-96	ProFC-2	TPX2
ASPM	1.26133e-100	0.870808	0.792	0.282	2.77291e-96	ProFC-2	ASPM
LGALS1	1.43951e-100	0.890085	1	1	3.16462e-96	ProFC-2	LGALS1
CKS2	2.28091e-99	1.33922	0.971	0.835	5.01435e-95	ProFC-2	CKS2
STMN1	1.36476e-98	1.25663	0.984	0.808	3.00028e-94	ProFC-2	STMN1
TUBA1C	4.13497e-96	1.09895	0.984	0.858	9.09033e-92	ProFC-2	TUBA1C
H2AFV	2.26826e-94	0.859952	0.99	0.871	4.98655e-90	ProFC-2	H2AFV
DEPDC1	1.00808e-92	0.667115	0.763	0.288	2.21615e-88	ProFC-2	DEPDC1
MKI67	6.2922e-92	1.0066	0.977	0.585	1.38328e-87	ProFC-2	MKI67
KNSTRN	3.30334e-88	0.563876	0.646	0.2	7.26207e-84	ProFC-2	KNSTRN
TUBB4B	1.19778e-87	1.06899	0.994	0.904	2.6332e-83	ProFC-2	TUBB4B
FAM83D	9.70752e-85	0.517871	0.565	0.149	2.1341e-80	ProFC-2	FAM83D
NUSAP1	6.52959e-84	0.923526	0.935	0.543	1.43547e-79	ProFC-2	NUSAP1
CKS1B	1.08078e-80	0.878002	0.964	0.842	2.37599e-76	ProFC-2	CKS1B
CENPW	7.50049e-79	0.896419	0.981	0.711	1.64891e-74	ProFC-2	CENPW
BUB1	8.78195e-79	0.343754	0.471	0.103	1.93062e-74	ProFC-2	BUB1
H2AFZ	1.21177e-77	0.783357	1	0.997	2.66396e-73	ProFC-2	H2AFZ
PTMS	4.35145e-76	0.767798	1	0.969	9.56622e-72	ProFC-2	PTMS
CASC5	6.99296e-75	0.469354	0.646	0.201	1.53733e-70	ProFC-2	CASC5
PBK	4.60114e-74	0.75632	0.971	0.578	1.01151e-69	ProFC-2	PBK
ANLN	4.06586e-70	0.721026	0.873	0.467	8.93838e-66	ProFC-2	ANLN
GAS2L3	4.11785e-69	0.277372	0.367	0.07	9.05269e-65	ProFC-2	GAS2L3
RHEB	1.39919e-67	0.736428	0.981	0.905	3.07599e-63	ProFC-2	RHEB
LMNA	2.67623e-67	0.75546	0.997	0.963	5.88342e-63	ProFC-2	LMNA
TACC3	2.58886e-66	0.568885	0.808	0.369	5.69136e-62	ProFC-2	TACC3
PSRC1	3.57658e-66	0.407382	0.532	0.156	7.86275e-62	ProFC-2	PSRC1
NUCKS1	5.2657e-65	0.767668	1	0.975	1.15761e-60	ProFC-2	NUCKS1
TUBA1B	8.20393e-65	0.911905	1	0.995	1.80355e-60	ProFC-2	TUBA1B
CDCA8	1.26509e-64	0.562783	0.656	0.256	2.78118e-60	ProFC-2	CDCA8
KIF20B	5.3236e-64	0.655561	0.763	0.374	1.17034e-59	ProFC-2	KIF20B
DYNLL1	7.60857e-64	0.774264	1	0.99	1.67267e-59	ProFC-2	DYNLL1
HMGB3	8.39808e-64	0.644456	0.815	0.426	1.84623e-59	ProFC-2	HMGB3
NUF2	3.41048e-63	0.449934	0.575	0.192	7.4976e-59	ProFC-2	NUF2
KIF2C	3.65176e-63	0.531363	0.682	0.267	8.02803e-59	ProFC-2	KIF2C
MT2A	2.70545e-62	1.32586	1	1	5.94767e-58	ProFC-2	MT2A
REEP4	3.40355e-61	0.527241	0.682	0.282	7.48237e-57	ProFC-2	REEP4
PRR11	6.82682e-61	0.531422	0.731	0.302	1.50081e-56	ProFC-2	PRR11
ANP32E	1.83634e-60	0.594546	0.886	0.493	4.03701e-56	ProFC-2	ANP32E
HMGB1	7.95363e-60	0.587763	1	0.997	1.74853e-55	ProFC-2	HMGB1
CALM3	3.50542e-59	0.702242	0.951	0.857	7.70631e-55	ProFC-2	CALM3
KIF4A	5.41974e-59	0.380554	0.565	0.186	1.19148e-54	ProFC-2	KIF4A
SMC4	7.7562e-58	0.703986	0.964	0.725	1.70512e-53	ProFC-2	SMC4
UBE2C	1.08325e-57	1.21101	0.929	0.692	2.38141e-53	ProFC-2	UBE2C
RACGAP1	2.8377e-56	0.521602	0.727	0.342	6.2384e-52	ProFC-2	RACGAP1
PLP2	5.14332e-56	0.674334	0.968	0.84	1.13071e-51	ProFC-2	PLP2
SGOL2	9.04996e-56	0.554889	0.747	0.364	1.98954e-51	ProFC-2	SGOL2
PLIN3	4.65869e-55	0.666572	0.873	0.574	1.02417e-50	ProFC-2	PLIN3
IQGAP3	1.34135e-54	0.394511	0.494	0.152	2.94883e-50	ProFC-2	IQGAP3
TUBB	4.85134e-54	0.567023	1	0.998	1.06652e-49	ProFC-2	TUBB
UBALD2	9.48705e-54	0.402125	0.565	0.197	2.08563e-49	ProFC-2	UBALD2
CDKN2C	2.20484e-51	0.6242	0.86	0.535	4.84712e-47	ProFC-2	CDKN2C
CKAP5	3.75857e-51	0.469336	0.692	0.317	8.26284e-47	ProFC-2	CKAP5
CDC25B	1.03899e-50	0.629549	0.815	0.466	2.28411e-46	ProFC-2	CDC25B
PRKCDBP	2.73484e-50	0.674707	0.984	0.865	6.01227e-46	ProFC-2	PRKCDBP
TOP2A	4.93157e-49	1.02102	0.942	0.737	1.08416e-44	ProFC-2	TOP2A
GPSM2	5.54446e-49	0.317967	0.481	0.154	1.21889e-44	ProFC-2	GPSM2
EMC9	2.1665e-48	0.446042	0.623	0.275	4.76284e-44	ProFC-2	EMC9
PHF19	1.09045e-47	0.57449	0.873	0.561	2.39725e-43	ProFC-2	PHF19
PAK4	3.21189e-47	0.340763	0.536	0.196	7.06101e-43	ProFC-2	PAK4
MZT1	8.30633e-47	0.58906	0.825	0.514	1.82606e-42	ProFC-2	MZT1
SPC25	9.38683e-47	0.424988	0.701	0.32	2.0636e-42	ProFC-2	SPC25
BUB3	2.09928e-46	0.604692	0.925	0.693	4.61507e-42	ProFC-2	BUB3
AHNAK	8.16989e-46	0.636861	0.974	0.862	1.79607e-41	ProFC-2	AHNAK
PITX1	1.90624e-45	1.11368	0.932	0.761	4.19068e-41	ProFC-2	PITX1
CCNA2	2.37231e-45	0.501313	0.721	0.376	5.21528e-41	ProFC-2	CCNA2
CALM2	4.03323e-44	0.733918	0.994	0.98	8.86666e-40	ProFC-2	CALM2
SMS	1.63224e-43	0.681338	0.857	0.602	3.58832e-39	ProFC-2	SMS
MT1E	1.83644e-43	1.00615	0.997	0.969	4.03724e-39	ProFC-2	MT1E
PIF1	3.22867e-43	0.315666	0.403	0.123	7.09791e-39	ProFC-2	PIF1
MXD3	3.88771e-43	0.429777	0.675	0.307	8.54675e-39	ProFC-2	MXD3
H3F3B	3.92192e-43	0.433005	1	0.999	8.62195e-39	ProFC-2	H3F3B
NCAPD2	4.51586e-42	0.360903	0.594	0.25	9.92767e-38	ProFC-2	NCAPD2
ARHGAP11A	4.75939e-42	0.377658	0.597	0.254	1.0463e-37	ProFC-2	ARHGAP11A
KIF23	7.50444e-42	0.4283	0.679	0.328	1.64978e-37	ProFC-2	KIF23
NDC80	9.18661e-42	0.338945	0.542	0.211	2.01958e-37	ProFC-2	NDC80
NAV2	2.3635e-41	0.42147	0.591	0.248	5.19592e-37	ProFC-2	NAV2
HNRNPA2B1	3.50554e-41	0.481983	1	0.972	7.70658e-37	ProFC-2	HNRNPA2B1
ACTG1	1.39357e-40	0.545419	1	1	3.06362e-36	ProFC-2	ACTG1
DTYMK	1.84673e-40	0.532601	0.951	0.795	4.05986e-36	ProFC-2	DTYMK
RP11-620J15.3	1.50596e-39	0.428521	0.744	0.404	3.3107e-35	ProFC-2	RP11-620J15.3
EZR	3.8139e-39	0.447318	0.721	0.379	8.38448e-35	ProFC-2	EZR
KIF5B	1.84063e-38	0.579829	0.958	0.839	4.04645e-34	ProFC-2	KIF5B
HOMER3	5.97016e-38	0.545066	0.838	0.591	1.31248e-33	ProFC-2	HOMER3
CDKN2D	2.85408e-37	0.620738	0.649	0.336	6.2744e-33	ProFC-2	CDKN2D
RAD21	1.0089e-36	0.46198	0.86	0.564	2.21796e-32	ProFC-2	RAD21
CBX1	1.31808e-36	0.473761	0.942	0.795	2.89767e-32	ProFC-2	CBX1
CLIC1	3.34016e-35	0.514601	0.99	0.962	7.343e-31	ProFC-2	CLIC1
HP1BP3	3.55037e-35	0.478127	0.948	0.791	7.80513e-31	ProFC-2	HP1BP3
COX8A	4.28885e-35	0.3829	0.994	0.994	9.42862e-31	ProFC-2	COX8A
FOXM1	1.3777e-34	0.355409	0.786	0.425	3.02874e-30	ProFC-2	FOXM1
RNF26	6.58413e-34	0.412964	0.643	0.336	1.44746e-29	ProFC-2	RNF26
TMEM106C	9.21557e-34	0.470448	0.877	0.643	2.02595e-29	ProFC-2	TMEM106C
MZT2B	1.12919e-33	0.355814	1	0.995	2.48242e-29	ProFC-2	MZT2B
SUN2	5.8441e-33	0.344084	0.597	0.28	1.28477e-28	ProFC-2	SUN2
H2AFX	8.97011e-33	0.542949	0.87	0.661	1.97199e-28	ProFC-2	H2AFX
NUCB2	2.08779e-32	0.574244	0.906	0.772	4.5898e-28	ProFC-2	NUCB2
GPX4	2.25053e-32	0.425689	0.997	0.982	4.94756e-28	ProFC-2	GPX4
CALM1	3.93162e-32	0.486784	0.977	0.946	8.64327e-28	ProFC-2	CALM1
SKA2	4.13318e-32	0.440168	0.899	0.661	9.08638e-28	ProFC-2	SKA2
G2E3	4.6131e-32	0.253699	0.5	0.209	1.01414e-27	ProFC-2	G2E3
TUBB6	8.27694e-32	0.508112	0.971	0.894	1.8196e-27	ProFC-2	TUBB6
SMTN	9.60617e-32	0.399479	0.805	0.519	2.11182e-27	ProFC-2	SMTN
AP2B1	9.73052e-32	0.521405	0.912	0.781	2.13916e-27	ProFC-2	AP2B1
RHOC	1.27499e-31	0.49924	0.974	0.929	2.80295e-27	ProFC-2	RHOC
C8orf88	1.64727e-31	0.286296	0.461	0.19	3.62135e-27	ProFC-2	C8orf88
ECT2	1.7005e-31	0.342642	0.636	0.325	3.73838e-27	ProFC-2	ECT2
CNIH4	1.82248e-31	0.470825	0.903	0.728	4.00653e-27	ProFC-2	CNIH4
HMGB2	3.15255e-31	0.640051	0.945	0.866	6.93056e-27	ProFC-2	HMGB2
S100A10	3.34402e-31	0.638783	1	0.997	7.3515e-27	ProFC-2	S100A10
RAB32	4.34527e-31	0.491491	0.942	0.82	9.55265e-27	ProFC-2	RAB32
FZR1	6.45888e-31	0.291311	0.468	0.193	1.41992e-26	ProFC-2	FZR1
COX20	4.90914e-30	0.444739	0.964	0.856	1.07922e-25	ProFC-2	COX20
CTSL	2.75683e-29	0.638824	0.981	0.858	6.06062e-25	ProFC-2	CTSL
CSPG4	3.32627e-29	0.333097	0.552	0.27	7.31247e-25	ProFC-2	CSPG4
EMP3	3.65435e-29	0.445978	0.994	0.977	8.03372e-25	ProFC-2	EMP3
CRNDE	5.64809e-29	0.440788	0.844	0.621	1.24168e-24	ProFC-2	CRNDE
BUB1B	1.26597e-28	0.252041	0.399	0.157	2.7831e-24	ProFC-2	BUB1B
HINT1	3.71604e-28	0.340373	0.994	0.996	8.16935e-24	ProFC-2	HINT1
HDGF	1.02591e-27	0.424081	0.867	0.648	2.25536e-23	ProFC-2	HDGF
BTG1	1.03692e-27	0.508073	0.948	0.81	2.27957e-23	ProFC-2	BTG1
KIF11	1.13831e-27	0.266745	0.549	0.26	2.50247e-23	ProFC-2	KIF11
ACTN4	1.23245e-27	0.441952	0.961	0.87	2.70941e-23	ProFC-2	ACTN4
PDXK	1.35816e-27	0.449113	0.815	0.559	2.98577e-23	ProFC-2	PDXK
YWHAZ	1.67692e-27	0.384493	0.984	0.919	3.68655e-23	ProFC-2	YWHAZ
LMNB2	2.25795e-27	0.360893	0.744	0.454	4.96388e-23	ProFC-2	LMNB2
RP5-1198O20.4	2.56815e-27	0.327598	0.49	0.224	5.64582e-23	ProFC-2	RP5-1198O20.4
DBI	3.18558e-27	0.429388	0.994	0.962	7.00317e-23	ProFC-2	DBI
DDAH2	1.13434e-26	0.423825	0.88	0.64	2.49373e-22	ProFC-2	DDAH2
YWHAH	1.85323e-26	0.444542	0.981	0.906	4.07414e-22	ProFC-2	YWHAH
BCL2L12	2.03556e-26	0.347625	0.792	0.519	4.47497e-22	ProFC-2	BCL2L12
RANGAP1	3.15865e-26	0.297434	0.64	0.354	6.94398e-22	ProFC-2	RANGAP1
CRIP1	4.58061e-26	0.801391	0.685	0.438	1.007e-21	ProFC-2	CRIP1
DDX39A	8.05999e-26	0.44452	0.692	0.441	1.77191e-21	ProFC-2	DDX39A
HNRNPA1	1.82139e-25	0.374995	0.997	0.994	4.00414e-21	ProFC-2	HNRNPA1
HMG20B	1.97573e-25	0.332086	0.721	0.435	4.34344e-21	ProFC-2	HMG20B
CKAP2L	2.58947e-25	0.302614	0.588	0.313	5.69268e-21	ProFC-2	CKAP2L
CD44	3.02529e-25	0.450125	0.955	0.908	6.65079e-21	ProFC-2	CD44
FXYD5	3.92386e-25	0.433893	0.909	0.801	8.6262e-21	ProFC-2	FXYD5
AAMDC	7.84568e-25	0.404588	0.763	0.532	1.72479e-20	ProFC-2	AAMDC
SOGA1	1.75734e-24	0.272156	0.506	0.247	3.86333e-20	ProFC-2	SOGA1
UBB	2.1672e-24	0.406679	0.997	0.992	4.76438e-20	ProFC-2	UBB
MAD2L2	3.25832e-24	0.392791	0.867	0.688	7.16309e-20	ProFC-2	MAD2L2
CCDC18	4.4624e-24	0.251898	0.435	0.193	9.81013e-20	ProFC-2	CCDC18
CENPN	4.81744e-24	0.37414	0.76	0.525	1.05907e-19	ProFC-2	CENPN
MT1M	6.30646e-24	0.881266	0.886	0.706	1.38641e-19	ProFC-2	MT1M
TYMS	6.87632e-24	0.388633	0.948	0.773	1.51169e-19	ProFC-2	TYMS
TPM3	3.51566e-23	0.402051	0.974	0.921	7.72882e-19	ProFC-2	TPM3
IKBIP	3.52566e-23	0.383642	0.864	0.637	7.75082e-19	ProFC-2	IKBIP
TMEM173	3.7911e-23	0.315561	0.633	0.386	8.33435e-19	ProFC-2	TMEM173
CKB	6.13791e-23	0.479399	0.513	0.269	1.34936e-18	ProFC-2	CKB
ARL4A	1.07039e-22	0.264522	0.474	0.23	2.35314e-18	ProFC-2	ARL4A
PCMT1	1.16369e-22	0.38464	0.795	0.578	2.55827e-18	ProFC-2	PCMT1
TAGLN2	3.16319e-22	0.362917	0.987	0.977	6.95397e-18	ProFC-2	TAGLN2
LSM4	4.15276e-22	0.353956	0.958	0.897	9.12943e-18	ProFC-2	LSM4
AAK1	5.33632e-22	0.450065	0.906	0.789	1.17314e-17	ProFC-2	AAK1
LMO4	5.56155e-22	0.53764	0.987	0.962	1.22265e-17	ProFC-2	LMO4
NRP2	6.46239e-22	0.465989	0.75	0.502	1.42069e-17	ProFC-2	NRP2
PRMT2	9.48447e-22	0.319614	0.87	0.7	2.08507e-17	ProFC-2	PRMT2
LSM5	3.55666e-21	0.353447	0.974	0.919	7.81895e-17	ProFC-2	LSM5
HJURP	4.23637e-21	0.275924	0.545	0.298	9.31323e-17	ProFC-2	HJURP
NTAN1	5.00205e-21	0.339368	0.831	0.599	1.09965e-16	ProFC-2	NTAN1
PIN1	7.32861e-21	0.35411	0.938	0.808	1.61112e-16	ProFC-2	PIN1
RPS27L	9.99764e-21	0.339428	0.994	0.985	2.19788e-16	ProFC-2	RPS27L
CCDC88A	1.00058e-20	0.345296	0.692	0.462	2.19968e-16	ProFC-2	CCDC88A
CAPG	1.58644e-20	0.429919	0.75	0.529	3.48764e-16	ProFC-2	CAPG
RNF5	1.69197e-20	0.277512	0.685	0.431	3.71962e-16	ProFC-2	RNF5
BIRC2	1.73334e-20	0.358892	0.769	0.558	3.81058e-16	ProFC-2	BIRC2
DCTN3	2.25717e-20	0.335733	0.883	0.708	4.96216e-16	ProFC-2	DCTN3
CFL1	2.61319e-20	0.361853	1	0.998	5.74483e-16	ProFC-2	CFL1
RALBP1	2.76592e-20	0.320503	0.932	0.831	6.08061e-16	ProFC-2	RALBP1
PFN1	3.2493e-20	0.328802	0.997	0.999	7.14326e-16	ProFC-2	PFN1
MRPL51	5.31672e-20	0.299068	0.987	0.971	1.16883e-15	ProFC-2	MRPL51
GNB2	7.52867e-20	0.314156	0.942	0.883	1.6551e-15	ProFC-2	GNB2
PTGES3	1.0064e-19	0.390389	0.942	0.851	2.21248e-15	ProFC-2	PTGES3
PAFAH1B3	1.05652e-19	0.277975	0.594	0.35	2.32264e-15	ProFC-2	PAFAH1B3
BRD8	1.31068e-19	0.259209	0.481	0.248	2.88141e-15	ProFC-2	BRD8
RPL39L	1.90193e-19	0.346026	0.922	0.779	4.1812e-15	ProFC-2	RPL39L
H2AFJ	1.98864e-19	0.372983	0.974	0.89	4.37182e-15	ProFC-2	H2AFJ
RAC1	2.06325e-19	0.298775	1	0.985	4.53584e-15	ProFC-2	RAC1
IQGAP1	2.08717e-19	0.376308	0.896	0.728	4.58843e-15	ProFC-2	IQGAP1
FLOT1	2.3452e-19	0.350099	0.808	0.614	5.15569e-15	ProFC-2	FLOT1
GNG5	6.266e-19	0.284839	0.994	0.984	1.37752e-14	ProFC-2	GNG5
ANXA2	6.76853e-19	0.347473	1	1	1.48799e-14	ProFC-2	ANXA2
GTF2A2	9.75049e-19	0.343042	0.912	0.825	2.14355e-14	ProFC-2	GTF2A2
BCL7C	2.3044e-18	0.317199	0.932	0.834	5.066e-14	ProFC-2	BCL7C
SNRPG	2.70214e-18	0.275687	0.994	0.989	5.94038e-14	ProFC-2	SNRPG
SURF4	3.12947e-18	0.37096	0.942	0.84	6.87982e-14	ProFC-2	SURF4
RUVBL2	3.54254e-18	0.282022	0.714	0.486	7.78793e-14	ProFC-2	RUVBL2
DIAPH3	3.80041e-18	0.266	0.705	0.457	8.35482e-14	ProFC-2	DIAPH3
DRAP1	3.88517e-18	0.39414	0.987	0.969	8.54117e-14	ProFC-2	DRAP1
MORF4L2	4.08467e-18	0.351651	0.958	0.888	8.97974e-14	ProFC-2	MORF4L2
HSPB1	4.32088e-18	0.382381	0.987	0.974	9.49902e-14	ProFC-2	HSPB1
SPDL1	5.07172e-18	0.276767	0.669	0.441	1.11497e-13	ProFC-2	SPDL1
VIMP	6.4138e-18	0.36614	0.948	0.883	1.41001e-13	ProFC-2	VIMP
HNRNPH3	8.02592e-18	0.33905	0.844	0.695	1.76442e-13	ProFC-2	HNRNPH3
MAD2L1	1.03654e-17	0.280074	0.695	0.443	2.27874e-13	ProFC-2	MAD2L1
GNAI2	1.15288e-17	0.317604	0.945	0.861	2.53449e-13	ProFC-2	GNAI2
MAP4K4	1.73764e-17	0.354897	0.828	0.666	3.82002e-13	ProFC-2	MAP4K4
PRR13	2.69292e-17	0.312853	0.909	0.776	5.92012e-13	ProFC-2	PRR13
CIB1	2.71589e-17	0.357326	0.867	0.782	5.97061e-13	ProFC-2	CIB1
ITGB1BP1	3.12188e-17	0.347188	0.958	0.897	6.86315e-13	ProFC-2	ITGB1BP1
TMEM160	3.50459e-17	0.294886	0.912	0.813	7.70448e-13	ProFC-2	TMEM160
SDCBP	5.20945e-17	0.311197	0.727	0.528	1.14525e-12	ProFC-2	SDCBP
KIF22	5.43145e-17	0.279745	0.763	0.526	1.19405e-12	ProFC-2	KIF22
CDC42	5.44147e-17	0.342795	0.942	0.819	1.19625e-12	ProFC-2	CDC42
AURKB	6.11787e-17	0.269067	0.675	0.435	1.34495e-12	ProFC-2	AURKB
CD82	6.2753e-17	0.421421	0.705	0.522	1.37956e-12	ProFC-2	CD82
CDK16	7.70868e-17	0.296691	0.789	0.588	1.69468e-12	ProFC-2	CDK16
NOSIP	8.377e-17	0.301189	0.734	0.51	1.8416e-12	ProFC-2	NOSIP
TK1	9.59269e-17	0.343709	0.896	0.747	2.10886e-12	ProFC-2	TK1
CBR3	1.06396e-16	0.347616	0.692	0.469	2.339e-12	ProFC-2	CBR3
CBX5	1.18106e-16	0.351977	0.916	0.784	2.59644e-12	ProFC-2	CBX5
DBF4	1.26971e-16	0.2884	0.617	0.401	2.79133e-12	ProFC-2	DBF4
IGFBP6	1.6128e-16	0.366511	0.935	0.771	3.54559e-12	ProFC-2	IGFBP6
SGOL1	2.10082e-16	0.257962	0.584	0.368	4.61844e-12	ProFC-2	SGOL1
CYB5R3	2.52767e-16	0.312539	0.958	0.901	5.55683e-12	ProFC-2	CYB5R3
S100A11	4.7439e-16	0.290701	1	0.998	1.0429e-11	ProFC-2	S100A11
ARPC2	5.27509e-16	0.303619	1	0.988	1.15967e-11	ProFC-2	ARPC2
TPGS2	7.388e-16	0.3145	0.851	0.694	1.62418e-11	ProFC-2	TPGS2
PLK2	1.16579e-15	0.349143	0.51	0.302	2.56287e-11	ProFC-2	PLK2
SRP9	1.31569e-15	0.325438	0.916	0.811	2.89241e-11	ProFC-2	SRP9
YWHAQ	1.42598e-15	0.350156	0.951	0.879	3.13487e-11	ProFC-2	YWHAQ
ILF2	1.62629e-15	0.326526	0.87	0.695	3.57524e-11	ProFC-2	ILF2
CDC27	2.67615e-15	0.254612	0.633	0.43	5.88326e-11	ProFC-2	CDC27
RNF24	2.70744e-15	0.265574	0.633	0.413	5.95203e-11	ProFC-2	RNF24
ACTB	3.16195e-15	0.29668	1	1	6.95123e-11	ProFC-2	ACTB
NUDT1	4.32032e-15	0.275456	0.812	0.616	9.49779e-11	ProFC-2	NUDT1
ENO1	4.37366e-15	0.369863	1	0.994	9.61506e-11	ProFC-2	ENO1
HMGN1	5.92583e-15	0.252777	1	0.986	1.30273e-10	ProFC-2	HMGN1
AXL	6.4105e-15	0.386174	0.847	0.691	1.40928e-10	ProFC-2	AXL
CRIP2	6.52184e-15	0.376454	0.831	0.657	1.43376e-10	ProFC-2	CRIP2
SON	6.62489e-15	0.418858	0.938	0.895	1.45642e-10	ProFC-2	SON
RAN	7.26345e-15	0.327129	0.99	0.987	1.5968e-10	ProFC-2	RAN
UBE2A	7.59629e-15	0.308963	0.779	0.606	1.66997e-10	ProFC-2	UBE2A
ZNF706	9.3614e-15	0.274935	0.929	0.815	2.05801e-10	ProFC-2	ZNF706
MGLL	1.64303e-14	0.395337	0.679	0.49	3.61204e-10	ProFC-2	MGLL
SMC2	1.67104e-14	0.267778	0.727	0.523	3.67361e-10	ProFC-2	SMC2
MYL12B	1.8358e-14	0.367964	0.932	0.912	4.03583e-10	ProFC-2	MYL12B
EMD	2.20949e-14	0.274038	0.802	0.636	4.85733e-10	ProFC-2	EMD
CD63	2.61084e-14	0.348971	1	0.999	5.73967e-10	ProFC-2	CD63
FKBP2	3.70095e-14	0.266739	0.984	0.9	8.13618e-10	ProFC-2	FKBP2
CLEC11A	4.33389e-14	0.300691	0.659	0.452	9.52761e-10	ProFC-2	CLEC11A
TRIOBP	5.14576e-14	0.267585	0.802	0.618	1.13124e-09	ProFC-2	TRIOBP
SNAPC1	6.66093e-14	0.367769	0.802	0.64	1.46434e-09	ProFC-2	SNAPC1
ARF1	7.78555e-14	0.271248	0.968	0.894	1.71157e-09	ProFC-2	ARF1
LRRFIP2	9.34602e-14	0.251776	0.656	0.464	2.05463e-09	ProFC-2	LRRFIP2
VPS29	1.10311e-13	0.280082	0.851	0.697	2.42507e-09	ProFC-2	VPS29
PHLDA1	1.14365e-13	0.380948	0.526	0.334	2.51419e-09	ProFC-2	PHLDA1
CFL2	1.92542e-13	0.261863	0.727	0.519	4.23285e-09	ProFC-2	CFL2
MAP7D3	1.99524e-13	0.309463	0.864	0.731	4.38634e-09	ProFC-2	MAP7D3
BAX	2.82064e-13	0.265295	0.906	0.816	6.2009e-09	ProFC-2	BAX
EIF3F	3.09649e-13	0.276269	0.948	0.88	6.80732e-09	ProFC-2	EIF3F
FGFR1	3.68752e-13	0.254748	0.857	0.743	8.10663e-09	ProFC-2	FGFR1
DYNC1I2	5.76069e-13	0.302666	0.951	0.852	1.26643e-08	ProFC-2	DYNC1I2
UAP1	7.46297e-13	0.255935	0.825	0.655	1.64066e-08	ProFC-2	UAP1
MLF2	1.41861e-12	0.260603	0.958	0.883	3.11867e-08	ProFC-2	MLF2
WSB1	1.90542e-12	0.271857	0.666	0.469	4.18887e-08	ProFC-2	WSB1
WDR34	1.97795e-12	0.255827	0.766	0.587	4.34833e-08	ProFC-2	WDR34
PTTG1IP	2.31061e-12	0.329092	0.922	0.841	5.07966e-08	ProFC-2	PTTG1IP
C2orf82	2.4071e-12	0.325982	0.325	0.17	5.29178e-08	ProFC-2	C2orf82
MAPRE1	2.62711e-12	0.254567	0.747	0.562	5.77544e-08	ProFC-2	MAPRE1
TMBIM6	2.97884e-12	0.28942	0.984	0.918	6.54868e-08	ProFC-2	TMBIM6
TIMM10	3.0275e-12	0.272252	0.922	0.835	6.65567e-08	ProFC-2	TIMM10
ANXA7	3.93525e-12	0.26008	0.685	0.503	8.65126e-08	ProFC-2	ANXA7
CAST	4.41611e-12	0.278014	0.899	0.816	9.70838e-08	ProFC-2	CAST
EMP2	5.63111e-12	0.25883	0.88	0.748	1.23794e-07	ProFC-2	EMP2
UPF3A	6.94707e-12	0.253755	0.877	0.755	1.52724e-07	ProFC-2	UPF3A
UBE2L3	1.06078e-11	0.274558	0.922	0.841	2.33202e-07	ProFC-2	UBE2L3
EPB41L2	1.47464e-11	0.261926	0.76	0.585	3.24185e-07	ProFC-2	EPB41L2
HNRNPM	2.15125e-11	0.276401	0.916	0.809	4.72931e-07	ProFC-2	HNRNPM
NPC2	3.93188e-11	0.337932	0.981	0.935	8.64385e-07	ProFC-2	NPC2
MT1X	5.9372e-11	0.691411	0.929	0.85	1.30523e-06	ProFC-2	MT1X
PLA2G2A	7.59571e-11	0.555501	0.377	0.223	1.66984e-06	ProFC-2	PLA2G2A
NDUFAF3	1.22469e-10	0.264023	0.877	0.789	2.69235e-06	ProFC-2	NDUFAF3
CDK1	2.257e-10	0.349746	0.649	0.545	4.96178e-06	ProFC-2	CDK1
SFPQ	3.94343e-10	0.250943	0.877	0.79	8.66924e-06	ProFC-2	SFPQ
CACYBP	6.68515e-10	0.251277	0.782	0.642	1.46966e-05	ProFC-2	CACYBP
TMSB4X	1.2664e-09	0.277561	1	1	2.78406e-05	ProFC-2	TMSB4X
APLP2	1.30179e-09	0.272265	0.964	0.871	2.86186e-05	ProFC-2	APLP2
C12orf75	1.70734e-09	0.317843	0.984	0.961	3.75342e-05	ProFC-2	C12orf75
HSP90B1	1.81202e-09	0.355651	0.984	0.935	3.98353e-05	ProFC-2	HSP90B1
C2orf40	1.90728e-09	0.637357	0.779	0.664	4.19297e-05	ProFC-2	C2orf40
ANKRD11	7.89403e-09	0.254288	0.883	0.789	0.000173542	ProFC-2	ANKRD11
TMEM50A	1.71314e-08	0.250451	0.903	0.842	0.000376616	ProFC-2	TMEM50A
CYBA	2.22709e-08	0.262586	0.948	0.867	0.000489604	ProFC-2	CYBA
PENK	2.25954e-08	1.02604	0.666	0.526	0.000496738	ProFC-2	PENK
ATP2B1	6.92338e-08	0.319989	0.779	0.694	0.00152204	ProFC-2	ATP2B1
FN1	1.01243e-07	0.349949	0.997	0.997	0.00222573	ProFC-2	FN1
MAP1B	1.02221e-07	0.269592	0.925	0.858	0.00224723	ProFC-2	MAP1B
ODC1	2.36838e-07	0.291851	0.831	0.717	0.00520665	ProFC-2	ODC1
MT1F	3.64832e-07	0.488792	0.51	0.391	0.00802046	ProFC-2	MT1F
ANXA1	1.64161e-06	0.265142	0.919	0.844	0.0360892	ProFC-2	ANXA1
ZFP36L2	2.24703e-06	0.255824	0.828	0.717	0.0493987	ProFC-2	ZFP36L2
MT1H	3.43525e-06	0.571426	0.344	0.238	0.0755206	ProFC-2	MT1H
HAPLN1	4.86491e-06	0.251149	0.75	0.632	0.10695	ProFC-2	HAPLN1
SLC39A14	7.26945e-06	0.271939	0.724	0.632	0.159812	ProFC-2	SLC39A14
CHI3L2	7.36632e-05	0.355558	0.451	0.337	1	ProFC-2	CHI3L2
MGP	0.0025804	0.322195	0.916	0.93	1	ProFC-2	MGP
G0S2	0.00329025	0.673774	0.474	0.385	1	ProFC-2	G0S2
PLIN2	0.00479198	0.626383	0.565	0.502	1	ProFC-2	PLIN2
