# Supplementary material for: Single-cell transcriptomic analysis of chondrocytes in cartilage and pathogenesis of osteoarthritis
Source: Genes Dis. 2024 Feb 2;12(2):101241. doi: 10.1016/j.gendis.2024.101241 (PMC11697194; doi:10.1016/j.gendis.2024.101241)
Supplement: Multimedia component 5 [file mmc5.xlsx]

## Sheet: TableS4_ProFC
	p_val	avg_logFC	pct.1	pct.2	p_val_adj	cluster	gene
CCL5	3.09e-194	1.21351	0.721	0.051	6.79e-190	Health	CCL5
CCL20	2.1e-175	1.91953	0.926	0.166	4.61e-171	Health	CCL20
CCL3	4.22e-138	0.591941	0.405	0.011	9.28e-134	Health	CCL3
MMP3	9.24e-114	2.39078	1	0.676	2.03e-109	Health	MMP3
HLA-B	2.55e-109	1.3754	1	0.92	5.61e-105	Health	HLA-B
NDP	3.26e-105	0.614983	0.34	0.013	7.16e-101	Health	NDP
TAP1	2e-98	1.08056	0.772	0.223	4.4e-94	Health	TAP1
TYMP	6.87e-98	1.29962	0.953	0.566	1.51e-93	Health	TYMP
CXCL8	2.07e-89	1.78715	1	0.761	4.56e-85	Health	CXCL8
WARS	1.72e-84	1.07637	0.73	0.229	3.78e-80	Health	WARS
IGFBP2	3.71e-82	1.61013	0.809	0.299	8.15e-78	Health	IGFBP2
B2M	1.35e-81	0.884912	1	0.999	2.97e-77	Health	B2M
IFI6	3e-78	1.07713	0.995	0.887	6.58e-74	Health	IFI6
BST2	3.83e-78	0.760957	0.521	0.088	8.43e-74	Health	BST2
CXCL3	1.58e-73	1.33451	0.991	0.618	3.46e-69	Health	CXCL3
IFIT3	1.29e-70	0.882319	0.707	0.224	2.84e-66	Health	IFIT3
MT1G	2.83e-66	1.40807	0.823	0.311	6.21e-62	Health	MT1G
IL11	4.15e-66	1.09105	0.414	0.06	9.12e-62	Health	IL11
IFI44L	9.27e-66	0.81575	0.619	0.168	2.04e-61	Health	IFI44L
ISG15	3.51e-65	1.19924	0.93	0.633	7.71e-61	Health	ISG15
HLA-C	2.62e-63	0.894637	0.958	0.82	5.75e-59	Health	HLA-C
CXCL1	2.21e-61	1.03854	1	0.861	4.86e-57	Health	CXCL1
HLA-A	6.07e-61	0.899985	0.981	0.908	1.33e-56	Health	HLA-A
APOL6	2.57e-59	0.722927	0.642	0.213	5.65e-55	Health	APOL6
HSP90AA1	7.4e-58	0.7325	0.986	0.934	1.63e-53	Health	HSP90AA1
MGP	8.01e-58	1.23058	0.94	0.559	1.76e-53	Health	MGP
HSPA8	2.75e-57	0.766898	0.944	0.831	6.04e-53	Health	HSPA8
IL6	2.84e-57	1.1854	0.967	0.783	6.24e-53	Health	IL6
IFITM3	2.12e-56	0.589751	1	0.998	4.66e-52	Health	IFITM3
ISG20	2.4e-56	0.784514	0.516	0.131	5.27e-52	Health	ISG20
STC2	5.93e-56	1.03006	0.935	0.73	1.3e-51	Health	STC2
WISP3	2.38e-55	0.570706	0.521	0.128	5.23e-51	Health	WISP3
STAT1	1.85e-54	0.781059	0.977	0.925	4.06e-50	Health	STAT1
CMPK2	2.46e-54	0.274294	0.251	0.021	5.41e-50	Health	CMPK2
HES4	1.84e-52	0.848051	0.619	0.204	4.05e-48	Health	HES4
OAS1	2.42e-51	0.620712	0.442	0.101	5.33e-47	Health	OAS1
PHLDA2	5.63e-51	0.971994	0.791	0.461	1.24e-46	Health	PHLDA2
IRF1	5.87e-51	0.804915	0.586	0.201	1.29e-46	Health	IRF1
PSME2	4.55e-50	0.825036	0.823	0.587	9.99e-46	Health	PSME2
GBP1	7.03e-50	0.915355	0.642	0.266	1.55e-45	Health	GBP1
IER3	1.3e-46	1.00721	0.907	0.741	2.87e-42	Health	IER3
PSMB9	4.19e-45	0.806976	0.674	0.339	9.21e-41	Health	PSMB9
EPSTI1	1.36e-44	0.720613	0.693	0.336	3e-40	Health	EPSTI1
CXCL5	1.57e-44	1.19679	0.721	0.326	3.46e-40	Health	CXCL5
SAT1	1.65e-44	1.05029	0.981	0.854	3.62e-40	Health	SAT1
OAS3	5.31e-44	0.470546	0.46	0.122	1.17e-39	Health	OAS3
CPE	1.94e-43	0.438981	0.381	0.082	4.27e-39	Health	CPE
PARP14	1.94e-43	0.552943	0.572	0.211	4.28e-39	Health	PARP14
IFI35	4.87e-43	0.648137	0.633	0.287	1.07e-38	Health	IFI35
SAMD9L	1.3e-41	0.66808	0.591	0.241	2.85e-37	Health	SAMD9L
WNT5A	1.9e-41	0.706403	0.847	0.521	4.18e-37	Health	WNT5A
EIF1	3.37e-41	0.467453	1	0.998	7.41e-37	Health	EIF1
LY6E	6.25e-39	0.556178	0.986	0.975	1.37e-34	Health	LY6E
RSPO3	7.62e-39	0.928407	0.819	0.563	1.67e-34	Health	RSPO3
CXCL2	2.46e-38	0.842803	0.781	0.414	5.41e-34	Health	CXCL2
IL15RA	3.17e-37	0.278197	0.26	0.041	6.97e-33	Health	IL15RA
PSMB8	9.79e-37	0.683281	0.74	0.504	2.15e-32	Health	PSMB8
PSAT1	1.24e-36	0.396196	0.302	0.058	2.72e-32	Health	PSAT1
UBC	4.1e-36	0.632236	0.916	0.845	9.01e-32	Health	UBC
IFI27	5.73e-36	0.743314	0.94	0.866	1.26e-31	Health	IFI27
APOL2	2.81e-35	0.693049	0.623	0.279	6.18e-31	Health	APOL2
ELP5	7.94e-34	0.551713	0.558	0.247	1.75e-29	Health	ELP5
IRF7	1.35e-33	0.40356	0.377	0.102	2.96e-29	Health	IRF7
HLA-F	6.89e-32	0.358245	0.307	0.072	1.51e-27	Health	HLA-F
C15orf48	6.54e-31	0.696276	0.591	0.267	1.44e-26	Health	C15orf48
SERPINE2	9.13e-31	0.774924	0.986	0.931	2.01e-26	Health	SERPINE2
SRM	2.68e-30	0.476307	0.944	0.882	5.89e-26	Health	SRM
HLA-E	3.44e-30	0.566469	0.795	0.616	7.56e-26	Health	HLA-E
UBE2L6	2.14e-29	0.565328	0.637	0.378	4.7e-25	Health	UBE2L6
TAP2	4.86e-29	0.410126	0.423	0.153	1.07e-24	Health	TAP2
CCND1	1.9e-27	0.618674	0.907	0.804	4.19e-23	Health	CCND1
XAF1	8.67e-26	0.46663	0.451	0.181	1.91e-21	Health	XAF1
MT-ND2	3.19e-24	0.341139	1	0.995	7.01e-20	Health	MT-ND2
USP18	9.84e-24	0.301563	0.302	0.087	2.16e-19	Health	USP18
PDLIM4	1.15e-23	0.707907	0.744	0.583	2.52e-19	Health	PDLIM4
RAN	1.41e-23	0.426123	0.949	0.9	3.11e-19	Health	RAN
MX1	1.46e-23	0.386183	0.442	0.166	3.21e-19	Health	MX1
BMP2	3.02e-23	0.318201	0.251	0.061	6.64e-19	Health	BMP2
EIF5	3.67e-23	0.45049	0.823	0.74	8.06e-19	Health	EIF5
TSC22D1	4.31e-23	0.602166	0.577	0.332	9.47e-19	Health	TSC22D1
TRIM69	6.19e-23	0.353807	0.33	0.111	1.36e-18	Health	TRIM69
UAP1	2.37e-22	0.529522	0.614	0.417	5.22e-18	Health	UAP1
STOML2	7e-22	0.453816	0.814	0.69	1.54e-17	Health	STOML2
PLSCR1	8.39e-22	0.404025	0.488	0.232	1.85e-17	Health	PLSCR1
GPATCH4	8.65e-22	0.471904	0.614	0.397	1.9e-17	Health	GPATCH4
NOP56	1.24e-21	0.510607	0.637	0.434	2.72e-17	Health	NOP56
SCG5	1.5e-21	0.774579	0.507	0.262	3.3e-17	Health	SCG5
RBCK1	3.19e-21	0.453376	0.698	0.516	7.01e-17	Health	RBCK1
SP100	3.2e-21	0.440075	0.53	0.293	7.04e-17	Health	SP100
CCL2	3.65e-21	0.705311	0.995	0.955	8.03e-17	Health	CCL2
STK17A	3.91e-21	0.459062	0.786	0.647	8.59e-17	Health	STK17A
VAMP5	3.93e-21	0.502621	0.842	0.854	8.65e-17	Health	VAMP5
IFIT1	4.4e-21	0.298326	0.307	0.098	9.66e-17	Health	IFIT1
IGFBP7	8.72e-21	0.459501	0.972	0.969	1.92e-16	Health	IGFBP7
CLTB	1.19e-20	0.473844	0.795	0.715	2.61e-16	Health	CLTB
PSME1	2.19e-20	0.471621	0.726	0.598	4.81e-16	Health	PSME1
DDX21	2.29e-20	0.494097	0.791	0.71	5.04e-16	Health	DDX21
YBX3	2.41e-20	0.452874	0.837	0.803	5.29e-16	Health	YBX3
TNFRSF12A	4.37e-20	0.406295	0.953	0.946	9.6e-16	Health	TNFRSF12A
PARP9	3.15e-19	0.340199	0.381	0.157	6.93e-15	Health	PARP9
NQO1	3.54e-19	0.542949	0.888	0.841	7.79e-15	Health	NQO1
GADD45GIP1	3.75e-19	0.381154	0.921	0.898	8.24e-15	Health	GADD45GIP1
DTX3L	4.09e-19	0.352954	0.409	0.182	9e-15	Health	DTX3L
AKR1B1	5.64e-19	0.493054	0.944	0.829	1.24e-14	Health	AKR1B1
RERG	2.34e-18	0.299362	0.251	0.075	5.15e-14	Health	RERG
GSTP1	2.51e-18	0.38667	0.94	0.945	5.52e-14	Health	GSTP1
RAC1	3.23e-18	0.382483	0.926	0.923	7.09e-14	Health	RAC1
NDUFS5	4.87e-18	0.363578	0.921	0.914	1.07e-13	Health	NDUFS5
KCNMA1	5.77e-18	0.730413	0.628	0.44	1.27e-13	Health	KCNMA1
RPS26	6.79e-18	0.257642	1	0.997	1.49e-13	Health	RPS26
LIF	8.01e-18	0.618893	0.433	0.217	1.76e-13	Health	LIF
SPATS2L	1.29e-17	0.443935	0.767	0.665	2.84e-13	Health	SPATS2L
ATP6V1G1	1.59e-17	0.37234	0.888	0.845	3.49e-13	Health	ATP6V1G1
HSP90AB1	1.69e-17	0.349317	0.93	0.922	3.72e-13	Health	HSP90AB1
PAPPA	2.17e-17	0.571568	0.851	0.677	4.78e-13	Health	PAPPA
CD74	3.66e-17	0.43789	0.34	0.136	8.04e-13	Health	CD74
HMGA1	1.16e-16	0.453143	0.814	0.603	2.56e-12	Health	HMGA1
IFI44	1.42e-16	0.313901	0.312	0.122	3.13e-12	Health	IFI44
PARP12	1.43e-16	0.284297	0.293	0.111	3.14e-12	Health	PARP12
LUM	2.81e-16	0.418211	0.977	0.967	6.17e-12	Health	LUM
CAV1	3.63e-16	0.434725	0.921	0.767	7.98e-12	Health	CAV1
SLC5A3	5.13e-16	0.528965	0.558	0.37	1.13e-11	Health	SLC5A3
TAGLN2	6.07e-16	0.425644	0.884	0.853	1.33e-11	Health	TAGLN2
VCAM1	1.36e-15	0.471283	0.614	0.407	2.99e-11	Health	VCAM1
TRIM22	1.91e-15	0.347055	0.34	0.15	4.2e-11	Health	TRIM22
S100A6	2.47e-15	0.308312	1	1	5.44e-11	Health	S100A6
OAS2	3.22e-15	0.251712	0.256	0.09	7.08e-11	Health	OAS2
NTN4	3.23e-15	0.480676	0.488	0.293	7.1e-11	Health	NTN4
RAD23A	3.25e-15	0.332448	0.837	0.758	7.15e-11	Health	RAD23A
ZFAS1	3.87e-15	0.262974	0.967	0.987	8.51e-11	Health	ZFAS1
DNAJA1	4.29e-15	0.451593	0.679	0.578	9.43e-11	Health	DNAJA1
EDF1	5.52e-15	0.290247	0.944	0.947	1.21e-10	Health	EDF1
PID1	5.56e-15	0.497111	0.521	0.333	1.22e-10	Health	PID1
TMEM99	8.92e-15	0.300568	0.349	0.163	1.96e-10	Health	TMEM99
PRELID1	1.17e-14	0.306583	0.94	0.931	2.57e-10	Health	PRELID1
BDNF	1.42e-14	0.501482	0.437	0.257	3.11e-10	Health	BDNF
C1orf43	1.48e-14	0.363124	0.763	0.712	3.26e-10	Health	C1orf43
DESI1	2.45e-14	0.381881	0.567	0.402	5.39e-10	Health	DESI1
EIF2S2	2.55e-14	0.322029	0.884	0.88	5.6e-10	Health	EIF2S2
BOLA3	3.12e-14	0.313662	0.828	0.779	6.86e-10	Health	BOLA3
C5orf56	3.59e-14	0.35044	0.321	0.146	7.89e-10	Health	C5orf56
AURKAIP1	4.14e-14	0.286586	0.912	0.907	9.11e-10	Health	AURKAIP1
OSGIN2	4.22e-14	0.323171	0.316	0.14	9.28e-10	Health	OSGIN2
SLC7A2	4.78e-14	0.40059	0.437	0.234	1.05e-09	Health	SLC7A2
PSMA7	5.41e-14	0.361698	0.935	0.936	1.19e-09	Health	PSMA7
GBP3	6.04e-14	0.411945	0.433	0.258	1.33e-09	Health	GBP3
SQSTM1	6.21e-14	0.352216	0.879	0.861	1.37e-09	Health	SQSTM1
POU2F2	1.04e-13	0.334736	0.335	0.156	2.29e-09	Health	POU2F2
PSMB7	1.33e-13	0.354825	0.781	0.724	2.93e-09	Health	PSMB7
PSMA3	1.4e-13	0.420908	0.544	0.411	3.07e-09	Health	PSMA3
RARRES3	1.56e-13	0.33516	0.312	0.142	3.43e-09	Health	RARRES3
EIF6	2.02e-13	0.394707	0.637	0.538	4.44e-09	Health	EIF6
KRT7	2.46e-13	0.732883	0.498	0.331	5.42e-09	Health	KRT7
RPS19BP1	3.33e-13	0.326985	0.833	0.795	7.33e-09	Health	RPS19BP1
PMEPA1	4.22e-13	0.357338	0.405	0.223	9.28e-09	Health	PMEPA1
DYNLT1	6.69e-13	0.313676	0.851	0.849	1.47e-08	Health	DYNLT1
CH25H	7.28e-13	0.488151	0.46	0.274	1.6e-08	Health	CH25H
S100A2	7.54e-13	0.2572	0.307	0.136	1.66e-08	Health	S100A2
GDF5	7.85e-13	0.410721	0.428	0.241	1.73e-08	Health	GDF5
GDF6	7.91e-13	0.298735	0.288	0.123	1.74e-08	Health	GDF6
MRPL27	8.95e-13	0.348648	0.735	0.662	1.97e-08	Health	MRPL27
SHISA5	9.55e-13	0.353142	0.693	0.588	2.1e-08	Health	SHISA5
JAG1	1.01e-12	0.419806	0.442	0.253	2.22e-08	Health	JAG1
AIMP2	1.39e-12	0.293042	0.335	0.162	3.07e-08	Health	AIMP2
GNG11	2.38e-12	0.336928	0.753	0.607	5.24e-08	Health	GNG11
PSMA4	2.61e-12	0.397507	0.684	0.609	5.74e-08	Health	PSMA4
IGFBP5	2.92e-12	0.60339	0.753	0.58	6.41e-08	Health	IGFBP5
AUP1	3.13e-12	0.347666	0.6	0.474	6.89e-08	Health	AUP1
DOK1	3.34e-12	0.359051	0.581	0.418	7.34e-08	Health	DOK1
MEDAG	3.39e-12	0.386086	0.623	0.48	7.46e-08	Health	MEDAG
CCL7	3.4e-12	0.58021	0.312	0.145	7.48e-08	Health	CCL7
HAX1	3.67e-12	0.393147	0.633	0.548	8.06e-08	Health	HAX1
C19orf66	3.98e-12	0.29332	0.428	0.253	8.74e-08	Health	C19orf66
CYCS	4.26e-12	0.332964	0.847	0.852	9.36e-08	Health	CYCS
SLC7A11	4.65e-12	0.304012	0.335	0.16	1.02e-07	Health	SLC7A11
EI24	5.87e-12	0.323278	0.791	0.705	1.29e-07	Health	EI24
POMP	6.65e-12	0.266855	0.916	0.918	1.46e-07	Health	POMP
NME1	6.82e-12	0.407373	0.777	0.758	1.5e-07	Health	NME1
PALMD	6.84e-12	0.426011	0.409	0.235	1.5e-07	Health	PALMD
NCL	7.59e-12	0.360477	0.879	0.866	1.67e-07	Health	NCL
ZNF593	9.15e-12	0.410338	0.656	0.592	2.01e-07	Health	ZNF593
H2AFZ	9.62e-12	0.275389	0.777	0.738	2.12e-07	Health	H2AFZ
AXL	9.68e-12	0.364344	0.767	0.66	2.13e-07	Health	AXL
C1R	1.21e-11	0.326116	0.8	0.76	2.67e-07	Health	C1R
ATF4	1.27e-11	0.412623	0.763	0.709	2.79e-07	Health	ATF4
CXCL16	1.41e-11	0.2528	0.26	0.111	3.1e-07	Health	CXCL16
MRPL20	1.5e-11	0.266502	0.847	0.853	3.3e-07	Health	MRPL20
ATP1B1	1.99e-11	0.329777	0.581	0.408	4.37e-07	Health	ATP1B1
RRAS2	2.17e-11	0.320966	0.549	0.374	4.78e-07	Health	RRAS2
SLC39A3	2.65e-11	0.310115	0.465	0.3	5.82e-07	Health	SLC39A3
CLIC1	3.34e-11	0.314481	0.842	0.854	7.34e-07	Health	CLIC1
MAT2A	4.24e-11	0.341771	0.595	0.495	9.33e-07	Health	MAT2A
MRPS12	4.54e-11	0.361314	0.702	0.659	9.98e-07	Health	MRPS12
AHR	5.67e-11	0.377698	0.558	0.426	1.25e-06	Health	AHR
BOC	6.88e-11	0.287326	0.307	0.156	1.51e-06	Health	BOC
FAM96B	7.09e-11	0.286088	0.772	0.744	1.56e-06	Health	FAM96B
MT2A	1.23e-10	0.36242	1	1	2.7e-06	Health	MT2A
SNHG15	1.36e-10	0.361442	0.47	0.319	2.99e-06	Health	SNHG15
ARSJ	1.93e-10	0.360281	0.479	0.321	4.23e-06	Health	ARSJ
MGLL	2.63e-10	0.365445	0.479	0.338	5.77e-06	Health	MGLL
DDX24	2.69e-10	0.273266	0.721	0.69	5.92e-06	Health	DDX24
BTG3	2.8e-10	0.350419	0.451	0.31	6.16e-06	Health	BTG3
PHB	4.31e-10	0.333892	0.66	0.592	9.48e-06	Health	PHB
TCEA1	5.17e-10	0.337453	0.721	0.679	1.14e-05	Health	TCEA1
TMEM147	6.31e-10	0.280712	0.833	0.847	1.39e-05	Health	TMEM147
TNFRSF14	6.43e-10	0.256873	0.26	0.123	1.41e-05	Health	TNFRSF14
TIMP1	7.11e-10	0.275023	0.967	0.963	1.56e-05	Health	TIMP1
POLD2	7.56e-10	0.270203	0.637	0.528	1.66e-05	Health	POLD2
SMOC1	1.1e-09	0.318946	0.493	0.337	2.42e-05	Health	SMOC1
SEMA3A	1.12e-09	0.276092	0.405	0.25	2.47e-05	Health	SEMA3A
MRPL12	1.34e-09	0.33195	0.702	0.653	2.95e-05	Health	MRPL12
SSU72	1.43e-09	0.279208	0.823	0.824	3.14e-05	Health	SSU72
LINC00152	1.45e-09	0.357151	0.916	0.932	3.19e-05	Health	LINC00152
NOTCH2	1.95e-09	0.360055	0.628	0.566	4.28e-05	Health	NOTCH2
ARPC5L	2.11e-09	0.326615	0.591	0.491	4.64e-05	Health	ARPC5L
EMP3	2.32e-09	0.389958	0.833	0.855	5.1e-05	Health	EMP3
EIF2AK2	2.44e-09	0.322502	0.581	0.47	5.37e-05	Health	EIF2AK2
HAS2	2.71e-09	0.397053	0.591	0.429	5.95e-05	Health	HAS2
NUPR1	3.23e-09	0.358468	0.823	0.808	7.1e-05	Health	NUPR1
MRPL32	3.4e-09	0.332295	0.535	0.433	7.48e-05	Health	MRPL32
PRDX1	3.68e-09	0.366938	0.809	0.833	8.08e-05	Health	PRDX1
MGST1	4.53e-09	0.29207	0.823	0.758	9.96e-05	Health	MGST1
PA2G4	4.8e-09	0.257242	0.744	0.703	0.000105604	Health	PA2G4
NHP2	5.02e-09	0.252647	0.879	0.863	0.000110398	Health	NHP2
MRPS18C	5.89e-09	0.333682	0.586	0.507	0.000129417	Health	MRPS18C
HOXC8	6.18e-09	0.255544	0.316	0.173	0.0001358	Health	HOXC8
DUSP4	6.39e-09	0.309751	0.284	0.151	0.000140456	Health	DUSP4
B4GALT4	7.18e-09	0.299589	0.321	0.185	0.000157945	Health	B4GALT4
SLC9A3R2	7.45e-09	0.301327	0.502	0.372	0.000163843	Health	SLC9A3R2
MLF2	1.11e-08	0.274599	0.767	0.747	0.00024507	Health	MLF2
PSMD7	1.36e-08	0.298688	0.558	0.467	0.000300004	Health	PSMD7
PSMB1	1.37e-08	0.285767	0.772	0.7	0.000301445	Health	PSMB1
DHX36	1.44e-08	0.303709	0.605	0.519	0.000317268	Health	DHX36
LRRFIP1	1.66e-08	0.310155	0.577	0.478	0.000365082	Health	LRRFIP1
MRPS15	1.78e-08	0.29967	0.67	0.648	0.000392249	Health	MRPS15
ZNFX1	1.95e-08	0.280879	0.4	0.269	0.000427775	Health	ZNFX1
C1S	1.97e-08	0.264015	0.8	0.803	0.00043358	Health	C1S
TGM2	2.47e-08	0.30642	0.814	0.712	0.000542255	Health	TGM2
NQO2	2.54e-08	0.33152	0.488	0.378	0.000557751	Health	NQO2
LAP3	3.34e-08	0.289594	0.4	0.269	0.000733511	Health	LAP3
PSMC5	3.4e-08	0.259219	0.633	0.563	0.000748032	Health	PSMC5
PTPN12	3.73e-08	0.252202	0.567	0.454	0.000820886	Health	PTPN12
MRPL54	3.85e-08	0.268129	0.637	0.582	0.000846228	Health	MRPL54
TRAPPC4	4.47e-08	0.304419	0.419	0.312	0.000982914	Health	TRAPPC4
SRSF2	4.52e-08	0.26875	0.702	0.68	0.000993301	Health	SRSF2
ATP5B	4.57e-08	0.290524	0.712	0.714	0.00100558	Health	ATP5B
MRPL37	6.3e-08	0.31014	0.498	0.408	0.00138596	Health	MRPL37
TIMMDC1	6.52e-08	0.276633	0.512	0.409	0.00143347	Health	TIMMDC1
HES1	6.69e-08	0.267569	0.642	0.513	0.00147118	Health	HES1
CHMP5	6.76e-08	0.333938	0.572	0.516	0.00148615	Health	CHMP5
FYN	7.45e-08	0.261227	0.66	0.609	0.00163694	Health	FYN
SLC39A14	7.98e-08	0.344171	0.679	0.629	0.00175436	Health	SLC39A14
G0S2	8.69e-08	0.40789	0.46	0.316	0.00190998	Health	G0S2
RNF213	9.15e-08	0.315069	0.623	0.546	0.00201169	Health	RNF213
FDX1	9.48e-08	0.379201	0.558	0.498	0.0020834	Health	FDX1
ADRM1	9.78e-08	0.317914	0.577	0.525	0.00214953	Health	ADRM1
EIF4EBP1	9.99e-08	0.326829	0.619	0.558	0.00219515	Health	EIF4EBP1
ADAR	1.02e-07	0.317603	0.577	0.525	0.00224426	Health	ADAR
GAS1	1.21e-07	0.47765	0.46	0.356	0.00266633	Health	GAS1
RANBP1	1.23e-07	0.288209	0.74	0.701	0.00270665	Health	RANBP1
PPFIBP1	1.3e-07	0.293051	0.6	0.563	0.00284971	Health	PPFIBP1
SFPQ	1.65e-07	0.258034	0.679	0.61	0.00362921	Health	SFPQ
CYC1	1.84e-07	0.306113	0.693	0.644	0.00405604	Health	CYC1
CEBPB	1.89e-07	0.275544	0.795	0.764	0.00414698	Health	CEBPB
MRPS6	2.09e-07	0.336815	0.707	0.697	0.00458532	Health	MRPS6
SLC3A2	2.66e-07	0.271705	0.391	0.266	0.00584707	Health	SLC3A2
CCT7	2.75e-07	0.295295	0.526	0.458	0.00604313	Health	CCT7
CSNK2B	2.81e-07	0.257278	0.637	0.574	0.00616796	Health	CSNK2B
NIFK	2.82e-07	0.274615	0.437	0.326	0.00619545	Health	NIFK
MIR4435-2HG	3.17e-07	0.315931	0.721	0.708	0.00697036	Health	MIR4435-2HG
NUB1	3.46e-07	0.253972	0.4	0.278	0.00760136	Health	NUB1
ICAM1	3.62e-07	0.261282	0.4	0.269	0.00796312	Health	ICAM1
NDUFAB1	3.69e-07	0.267302	0.642	0.614	0.00811473	Health	NDUFAB1
OLFM2	4.06e-07	0.31489	0.251	0.134	0.0089248	Health	OLFM2
TNFAIP3	4.3e-07	0.379812	0.46	0.364	0.00946293	Health	TNFAIP3
SNRPB	4.78e-07	0.277045	0.702	0.691	0.0105012	Health	SNRPB
PFDN2	4.81e-07	0.270333	0.712	0.691	0.0105828	Health	PFDN2
SCO2	6.26e-07	0.280796	0.4	0.286	0.0137709	Health	SCO2
TM2D1	6.27e-07	0.293049	0.474	0.391	0.0137886	Health	TM2D1
HSPD1	6.38e-07	0.268163	0.656	0.638	0.0140203	Health	HSPD1
DNAJC1	6.69e-07	0.268702	0.47	0.362	0.0147011	Health	DNAJC1
NOP16	1.12e-06	0.263917	0.447	0.346	0.0245607	Health	NOP16
SLTM	1.13e-06	0.260708	0.577	0.527	0.0247672	Health	SLTM
GTPBP4	1.16e-06	0.251507	0.47	0.369	0.0255663	Health	GTPBP4
ZC3H12A	1.33e-06	0.252214	0.321	0.206	0.0291763	Health	ZC3H12A
SLC25A5	1.39e-06	0.26609	0.744	0.741	0.0305896	Health	SLC25A5
AKR1C1	1.58e-06	0.266277	0.526	0.414	0.0346674	Health	AKR1C1
EBNA1BP2	1.6e-06	0.305885	0.516	0.459	0.0351278	Health	EBNA1BP2
ARHGAP29	1.69e-06	0.274002	0.581	0.499	0.0371533	Health	ARHGAP29
CDV3	1.87e-06	0.283669	0.633	0.612	0.0411453	Health	CDV3
COL4A2	2.08e-06	0.331478	0.591	0.517	0.0456944	Health	COL4A2
CISD3	2.31e-06	0.259494	0.647	0.629	0.0507341	Health	CISD3
ATF5	2.31e-06	0.308454	0.344	0.236	0.0508557	Health	ATF5
PSMA2	2.43e-06	0.26704	0.549	0.485	0.053312	Health	PSMA2
TOMM40	3.08e-06	0.273369	0.516	0.437	0.0676472	Health	TOMM40
FGF1	3.09e-06	0.284385	0.326	0.22	0.0678775	Health	FGF1
VEGFA	3.89e-06	0.281762	0.377	0.269	0.0856251	Health	VEGFA
RASSF8	4.37e-06	0.325411	0.447	0.361	0.0959625	Health	RASSF8
TARS	4.59e-06	0.293333	0.447	0.367	0.10082	Health	TARS
ZFR	6.19e-06	0.253985	0.447	0.363	0.136015	Health	ZFR
ZC3H15	6.44e-06	0.252523	0.674	0.622	0.141679	Health	ZC3H15
NGF	7.25e-06	0.331856	0.395	0.302	0.159388	Health	NGF
PHF14	7.92e-06	0.261254	0.502	0.424	0.174195	Health	PHF14
C10orf11	9.36e-06	0.267858	0.288	0.187	0.205793	Health	C10orf11
SHMT2	9.49e-06	0.277989	0.33	0.23	0.208731	Health	SHMT2
C19orf24	1.09e-05	0.251405	0.609	0.586	0.240321	Health	C19orf24
SARS	1.35e-05	0.287765	0.493	0.426	0.297449	Health	SARS
IMPDH2	1.45e-05	0.271025	0.47	0.399	0.319503	Health	IMPDH2
TFPI2	1.54e-05	0.272649	0.27	0.165	0.338683	Health	TFPI2
EIF3I	1.79e-05	0.260927	0.642	0.639	0.392635	Health	EIF3I
C1QBP	2.13e-05	0.255175	0.679	0.689	0.469184	Health	C1QBP
UPP1	2.26e-05	0.292557	0.488	0.427	0.496839	Health	UPP1
NFKBIA	2.31e-05	0.271531	0.609	0.568	0.507473	Health	NFKBIA
FGFR1	2.95e-05	0.25139	0.623	0.584	0.648684	Health	FGFR1
C11orf96	3.12e-05	0.314899	0.344	0.243	0.685363	Health	C11orf96
DDA1	3.36e-05	0.250528	0.521	0.49	0.737931	Health	DDA1
UQCC3	5.38e-05	0.302171	0.484	0.434	1	Health	UQCC3
TRIM56	6.33e-05	0.267198	0.47	0.411	1	Health	TRIM56
SNAPC1	7.84e-05	0.30873	0.54	0.494	1	Health	SNAPC1
MTHFD2	9.01e-05	0.252258	0.288	0.204	1	Health	MTHFD2
FKBP4	9.92e-05	0.253773	0.349	0.264	1	Health	FKBP4
INHBA	9.99e-05	0.298225	0.465	0.376	1	Health	INHBA
DKC1	0.000145811	0.251448	0.344	0.259	1	Health	DKC1
MAFF	0.000153838	0.280144	0.395	0.329	1	Health	MAFF
CXXC5	0.000176238	0.2772	0.609	0.586	1	Health	CXXC5
BCL3	0.000205201	0.252768	0.419	0.352	1	Health	BCL3
PLEKHA3	0.00029936	0.254503	0.437	0.379	1	Health	PLEKHA3
CRYAB	0.000420688	0.45309	0.809	0.895	1	Health	CRYAB
SLPI	0.000533147	0.341798	0.284	0.201	1	Health	SLPI
COL4A1	0.001719	0.269836	0.391	0.332	1	Health	COL4A1
CDK5RAP2	0.00209151	0.271812	0.363	0.3	1	Health	CDK5RAP2
ADIRF	0.00277646	0.42938	0.595	0.59	1	Health	ADIRF
IER2	0.0059476	0.277605	0.577	0.614	1	Health	IER2
CEMIP	9.42e-85	1.86212	0.853	0.116	2.07e-80	OA	CEMIP
COL1A2	3.13e-69	1.09079	0.997	0.735	6.89e-65	OA	COL1A2
NEAT1	2.38e-59	0.955649	0.998	0.963	5.23e-55	OA	NEAT1
EEF1A1	2.39e-54	0.542467	1	1	5.25e-50	OA	EEF1A1
RPL7	4.48e-54	0.480593	1	0.995	9.85e-50	OA	RPL7
TPT1	1.19e-53	0.404855	1	1	2.61e-49	OA	TPT1
CXCL12	3.19e-53	1.8052	0.621	0.019	7.02e-49	OA	CXCL12
FN1	3.65e-51	0.74583	0.997	0.949	8.02e-47	OA	FN1
FGF7	3.8e-51	1.21102	0.67	0.107	8.36e-47	OA	FGF7
RPL34	2.84e-49	0.45744	1	1	6.23e-45	OA	RPL34
RPL10A	2.4e-46	0.435617	1	1	5.28e-42	OA	RPL10A
TMSB4X	2.06e-44	0.6369	1	1	4.52e-40	OA	TMSB4X
RPL3	1.49e-43	0.443254	1	1	3.27e-39	OA	RPL3
OST4	4.02e-43	0.59132	0.999	0.972	8.83e-39	OA	OST4
RPL13A	1.01e-41	0.330527	1	1	2.23e-37	OA	RPL13A
RPL39	8.24e-41	0.442334	1	1	1.81e-36	OA	RPL39
RPS4X	9.67e-41	0.405508	0.999	1	2.13e-36	OA	RPS4X
TMSB10	5.67e-39	0.358908	1	1	1.25e-34	OA	TMSB10
ACTB	1.5e-37	0.424942	1	1	3.29e-33	OA	ACTB
CALR	2.81e-37	0.633252	0.978	0.781	6.18e-33	OA	CALR
RPL37A	1.46e-36	0.413107	1	1	3.21e-32	OA	RPL37A
RPS27	8.35e-36	0.520076	1	1	1.84e-31	OA	RPS27
COL1A1	3.06e-34	1.0504	0.996	0.879	6.74e-30	OA	COL1A1
GPX4	4.92e-34	0.504522	0.981	0.902	1.08e-29	OA	GPX4
SERF2	6.92e-34	0.305853	1	1	1.52e-29	OA	SERF2
RPS9	2.61e-33	0.368779	1	0.995	5.75e-29	OA	RPS9
THY1	3.68e-33	0.623399	0.9	0.498	8.08e-29	OA	THY1
RPL22L1	3.87e-33	0.599624	0.923	0.665	8.51e-29	OA	RPL22L1
CDH11	1.73e-32	0.517682	0.629	0.158	3.8e-28	OA	CDH11
LGALS1	4.89e-32	0.450832	1	0.995	1.07e-27	OA	LGALS1
ACTG1	5.55e-32	0.394155	1	0.986	1.22e-27	OA	ACTG1
RPS15A	1.13e-31	0.307712	1	1	2.48e-27	OA	RPS15A
PDLIM2	3.59e-31	0.512719	0.942	0.665	7.9e-27	OA	PDLIM2
OLFML3	7.78e-31	0.484488	0.485	0.051	1.71e-26	OA	OLFML3
FOS	9.77e-30	0.594814	0.84	0.447	2.15e-25	OA	FOS
CYBRD1	2.81e-29	0.490512	0.618	0.191	6.18e-25	OA	CYBRD1
MMP14	4.28e-29	0.557685	0.635	0.214	9.4e-25	OA	MMP14
SFRP4	9.09e-29	0.867093	0.41	0.014	2e-24	OA	SFRP4
POLR2L	1.14e-28	0.383814	0.998	0.977	2.51e-24	OA	POLR2L
CALU	1.18e-28	0.440077	0.945	0.786	2.6e-24	OA	CALU
LRP1	1.24e-28	0.486439	0.74	0.33	2.72e-24	OA	LRP1
CDC42EP3	1.92e-28	0.583011	0.602	0.186	4.23e-24	OA	CDC42EP3
RPS18	6.14e-28	0.313864	1	1	1.35e-23	OA	RPS18
TIMP2	2.04e-27	0.494966	0.841	0.502	4.49e-23	OA	TIMP2
RPL6	3.08e-27	0.316025	1	1	6.78e-23	OA	RPL6
CNN2	8.43e-27	0.460041	0.716	0.298	1.85e-22	OA	CNN2
MMP2	2e-26	0.712194	0.826	0.586	4.41e-22	OA	MMP2
RPS28	1.01e-25	0.438912	1	1	2.22e-21	OA	RPS28
PLIN3	1.58e-25	0.42985	0.602	0.191	3.46e-21	OA	PLIN3
PTMS	4.68e-25	0.466701	0.929	0.637	1.03e-20	OA	PTMS
MXRA8	5.33e-25	0.438463	0.732	0.335	1.17e-20	OA	MXRA8
AEBP1	6.12e-25	0.61339	0.653	0.274	1.34e-20	OA	AEBP1
SEPP1	8.33e-25	0.423849	0.37	0.014	1.83e-20	OA	SEPP1
IDH2	8.4e-25	0.458864	0.543	0.144	1.85e-20	OA	IDH2
LOX	1.52e-24	0.535611	0.76	0.414	3.35e-20	OA	LOX
ARID5B	1.66e-24	0.448561	0.905	0.642	3.66e-20	OA	ARID5B
LINC01423	2.46e-24	0.862688	0.353	0.005	5.41e-20	OA	LINC01423
RPSA	4.51e-24	0.300469	1	0.991	9.91e-20	OA	RPSA
IFI27L2	9.07e-24	0.439705	0.898	0.656	1.99e-19	OA	IFI27L2
VIM	9.17e-24	0.508132	0.997	0.977	2.02e-19	OA	VIM
RPS3	1.33e-23	0.276116	1	0.995	2.92e-19	OA	RPS3
RPL5	1.65e-23	0.330036	0.998	0.991	3.63e-19	OA	RPL5
RPL31	1.92e-23	0.266419	1	0.995	4.22e-19	OA	RPL31
TTC3	4.06e-23	0.422965	0.832	0.488	8.93e-19	OA	TTC3
NGFRAP1	8.92e-23	0.37989	0.966	0.819	1.96e-18	OA	NGFRAP1
LINC01116	1.24e-22	0.342113	0.411	0.051	2.73e-18	OA	LINC01116
LMO7	2.41e-22	0.492132	0.727	0.377	5.3e-18	OA	LMO7
RPL7A	2.8e-22	0.306872	1	1	6.16e-18	OA	RPL7A
EIF3F	3.85e-22	0.383328	0.865	0.586	8.47e-18	OA	EIF3F
CCDC80	1.4e-21	0.469558	0.972	0.842	3.09e-17	OA	CCDC80
EPDR1	2.83e-21	0.432364	0.541	0.186	6.23e-17	OA	EPDR1
COL12A1	4.51e-21	0.477037	0.92	0.698	9.91e-17	OA	COL12A1
LSP1	8.78e-21	0.350131	0.573	0.191	1.93e-16	OA	LSP1
HDLBP	1.6e-20	0.397278	0.853	0.586	3.52e-16	OA	HDLBP
HEG1	2.26e-20	0.435427	0.612	0.27	4.98e-16	OA	HEG1
FNDC1	2.65e-20	0.396479	0.363	0.042	5.83e-16	OA	FNDC1
CCDC85B	2.73e-20	0.562607	0.842	0.651	6e-16	OA	CCDC85B
ENPP2	2.77e-20	0.367911	0.41	0.074	6.09e-16	OA	ENPP2
FSCN1	5.17e-20	0.382135	0.498	0.153	1.14e-15	OA	FSCN1
HSPA5	5.24e-20	0.439601	0.768	0.456	1.15e-15	OA	HSPA5
RPS3A	5.88e-20	0.251527	1	1	1.29e-15	OA	RPS3A
TGFBR2	1.06e-19	0.458803	0.551	0.228	2.32e-15	OA	TGFBR2
TM4SF1	1.18e-19	0.431464	0.693	0.335	2.59e-15	OA	TM4SF1
MFAP5	1.18e-19	0.474791	0.312	0.014	2.6e-15	OA	MFAP5
MT-ND3	2.4e-19	0.382779	0.988	0.981	5.28e-15	OA	MT-ND3
HTRA1	2.46e-19	0.417434	0.822	0.535	5.4e-15	OA	HTRA1
STEAP4	2.58e-19	0.530747	0.331	0.033	5.66e-15	OA	STEAP4
RPS7	3.45e-19	0.25659	0.999	0.995	7.59e-15	OA	RPS7
ENAH	3.86e-19	0.422089	0.92	0.712	8.49e-15	OA	ENAH
DAB2	3.9e-19	0.486427	0.908	0.684	8.56e-15	OA	DAB2
TUBA1A	3.96e-19	0.377593	0.654	0.284	8.71e-15	OA	TUBA1A
PPDPF	7.38e-19	0.335502	0.961	0.837	1.62e-14	OA	PPDPF
FAM20C	1.39e-18	0.390304	0.51	0.181	3.05e-14	OA	FAM20C
C1orf122	2.82e-18	0.360777	0.922	0.698	6.2e-14	OA	C1orf122
OAZ1	3.41e-18	0.25853	1	0.991	7.49e-14	OA	OAZ1
MRC2	3.73e-18	0.363619	0.651	0.307	8.19e-14	OA	MRC2
GAS6	5.23e-18	0.459278	0.874	0.581	1.15e-13	OA	GAS6
PLAC9	5.29e-18	0.425376	0.951	0.772	1.16e-13	OA	PLAC9
WBP5	8.19e-18	0.392711	0.867	0.591	1.8e-13	OA	WBP5
MTRNR2L8	1.25e-17	0.296806	0.344	0.051	2.74e-13	OA	MTRNR2L8
EEF1B2	1.69e-17	0.28322	0.997	0.981	3.71e-13	OA	EEF1B2
IGFBP6	1.77e-17	0.375351	0.717	0.377	3.89e-13	OA	IGFBP6
SLC25A6	2.27e-17	0.311904	0.983	0.912	4.99e-13	OA	SLC25A6
VCAN	3.36e-17	0.423335	0.748	0.447	7.38e-13	OA	VCAN
BGN	7.31e-17	0.605863	0.894	0.712	1.61e-12	OA	BGN
MEG3	8.81e-17	0.372235	0.843	0.567	1.94e-12	OA	MEG3
UQCRB	1.01e-16	0.25731	0.985	0.953	2.22e-12	OA	UQCRB
FAP	1.06e-16	0.303146	0.352	0.07	2.33e-12	OA	FAP
GLS	1.14e-16	0.362061	0.639	0.298	2.51e-12	OA	GLS
RBPJ	1.21e-16	0.499087	0.706	0.447	2.65e-12	OA	RBPJ
CCNL1	1.3e-16	0.394764	0.61	0.298	2.85e-12	OA	CCNL1
CLEC11A	1.91e-16	0.270242	0.323	0.047	4.2e-12	OA	CLEC11A
HMOX1	2.05e-16	0.381552	0.402	0.098	4.51e-12	OA	HMOX1
CD248	2.22e-16	0.317867	0.352	0.065	4.88e-12	OA	CD248
YPEL3	3.15e-16	0.294792	0.4	0.107	6.93e-12	OA	YPEL3
LBH	3.61e-16	0.296378	0.486	0.186	7.93e-12	OA	LBH
LTBP2	4.71e-16	0.335342	0.502	0.186	1.04e-11	OA	LTBP2
ACAN	4.91e-16	0.557271	0.469	0.172	1.08e-11	OA	ACAN
SERPINH1	6.17e-16	0.397386	0.778	0.493	1.36e-11	OA	SERPINH1
TPM4	6.27e-16	0.295684	0.988	0.926	1.38e-11	OA	TPM4
MAGED1	7.8e-16	0.334571	0.477	0.181	1.72e-11	OA	MAGED1
SEC61A1	8.53e-16	0.330661	0.716	0.395	1.88e-11	OA	SEC61A1
PRKCDBP	1.01e-15	0.33957	0.806	0.493	2.23e-11	OA	PRKCDBP
C11orf31	1.03e-15	0.329101	0.798	0.502	2.27e-11	OA	C11orf31
PDIA4	1.25e-15	0.267337	0.508	0.181	2.75e-11	OA	PDIA4
ARPC1B	1.37e-15	0.438765	0.838	0.623	3.02e-11	OA	ARPC1B
C4orf3	1.98e-15	0.301057	0.942	0.842	4.35e-11	OA	C4orf3
IGFBP4	2.28e-15	0.318113	0.998	0.991	5.02e-11	OA	IGFBP4
HSPB1	3.21e-15	0.338058	0.946	0.795	7.05e-11	OA	HSPB1
COPZ2	3.76e-15	0.33356	0.738	0.451	8.26e-11	OA	COPZ2
RAB13	4e-15	0.337208	0.836	0.577	8.78e-11	OA	RAB13
ITGAE	8.82e-15	0.340264	0.788	0.502	1.94e-10	OA	ITGAE
CALD1	9.02e-15	0.277176	0.998	0.972	1.98e-10	OA	CALD1
HSPB6	9.05e-15	0.339714	0.472	0.186	1.99e-10	OA	HSPB6
ISLR	1.17e-14	0.312687	0.669	0.358	2.56e-10	OA	ISLR
CAPNS1	1.43e-14	0.353455	0.763	0.451	3.14e-10	OA	CAPNS1
MALAT1	1.45e-14	0.293354	1	1	3.19e-10	OA	MALAT1
VGLL3	2.11e-14	0.360477	0.434	0.158	4.64e-10	OA	VGLL3
POSTN	2.35e-14	0.426352	0.261	0.023	5.18e-10	OA	POSTN
HCFC1R1	2.36e-14	0.300911	0.612	0.302	5.19e-10	OA	HCFC1R1
SMOC2	2.72e-14	0.385674	0.306	0.056	5.99e-10	OA	SMOC2
GNAS	2.89e-14	0.297475	0.848	0.572	6.35e-10	OA	GNAS
PDGFRA	3.21e-14	0.39737	0.583	0.312	7.05e-10	OA	PDGFRA
ENG	3.83e-14	0.331945	0.694	0.386	8.42e-10	OA	ENG
TRAM1	5.92e-14	0.285186	0.809	0.535	1.3e-09	OA	TRAM1
LPAR1	6.55e-14	0.283819	0.531	0.242	1.44e-09	OA	LPAR1
OAT	1.02e-13	0.255391	0.494	0.195	2.24e-09	OA	OAT
KCNQ1OT1	2.2e-13	0.289681	0.471	0.181	4.84e-09	OA	KCNQ1OT1
EMILIN1	2.49e-13	0.332098	0.489	0.214	5.47e-09	OA	EMILIN1
CD99	2.62e-13	0.297849	0.922	0.749	5.77e-09	OA	CD99
CLDN11	2.88e-13	0.35174	0.267	0.037	6.33e-09	OA	CLDN11
EFEMP2	3.04e-13	0.29217	0.824	0.563	6.67e-09	OA	EFEMP2
CHPF	3.04e-13	0.269486	0.564	0.265	6.68e-09	OA	CHPF
ANXA6	4.04e-13	0.256945	0.472	0.181	8.89e-09	OA	ANXA6
PHACTR2	4.09e-13	0.423778	0.757	0.516	9e-09	OA	PHACTR2
RPL37	4.23e-13	0.303884	1	1	9.3e-09	OA	RPL37
PXDN	5.5e-13	0.279237	0.716	0.405	1.21e-08	OA	PXDN
CYBA	5.64e-13	0.324199	0.73	0.488	1.24e-08	OA	CYBA
S100A13	6.65e-13	0.310618	0.915	0.74	1.46e-08	OA	S100A13
EIF3L	6.66e-13	0.287885	0.735	0.493	1.46e-08	OA	EIF3L
RPS10	8.05e-13	0.256189	0.985	0.949	1.77e-08	OA	RPS10
PCOLCE	8.14e-13	0.324031	0.641	0.358	1.79e-08	OA	PCOLCE
SEC61B	8.21e-13	0.260245	0.989	0.902	1.8e-08	OA	SEC61B
IL6ST	9.31e-13	0.350606	0.829	0.577	2.05e-08	OA	IL6ST
COL6A3	9.4e-13	0.386415	0.722	0.447	2.07e-08	OA	COL6A3
C1GALT1	1.08e-12	0.271512	0.644	0.358	2.37e-08	OA	C1GALT1
ELL2	1.34e-12	0.331235	0.773	0.544	2.95e-08	OA	ELL2
APLP2	1.51e-12	0.31098	0.806	0.558	3.33e-08	OA	APLP2
LINC00657	1.94e-12	0.275355	0.637	0.349	4.27e-08	OA	LINC00657
NR4A1	2.39e-12	0.437679	0.295	0.07	5.24e-08	OA	NR4A1
KDELR2	2.96e-12	0.303709	0.9	0.73	6.5e-08	OA	KDELR2
CYR61	3.35e-12	0.252189	0.978	0.865	7.36e-08	OA	CYR61
KLF2	4.05e-12	0.257713	0.306	0.074	8.9e-08	OA	KLF2
CKAP4	4.46e-12	0.28745	0.905	0.698	9.8e-08	OA	CKAP4
PDLIM5	5.81e-12	0.294561	0.8	0.54	1.28e-07	OA	PDLIM5
ACTN4	6.13e-12	0.299437	0.79	0.516	1.35e-07	OA	ACTN4
NME4	6.22e-12	0.279203	0.881	0.656	1.37e-07	OA	NME4
SEMA3C	6.57e-12	0.505033	0.563	0.326	1.44e-07	OA	SEMA3C
ADAMTS1	7.16e-12	0.35832	0.827	0.6	1.57e-07	OA	ADAMTS1
NPC2	9.71e-12	0.340657	0.849	0.595	2.14e-07	OA	NPC2
SURF4	1.16e-11	0.264437	0.705	0.405	2.54e-07	OA	SURF4
DSTN	1.44e-11	0.299748	0.999	0.986	3.16e-07	OA	DSTN
TMA7	1.52e-11	0.25224	0.997	0.977	3.34e-07	OA	TMA7
LMO7-AS1	1.57e-11	0.269584	0.557	0.293	3.45e-07	OA	LMO7-AS1
NDUFB1	1.8e-11	0.307976	0.887	0.66	3.96e-07	OA	NDUFB1
RPL38	1.91e-11	0.372562	1	1	4.19e-07	OA	RPL38
PDPN	2.05e-11	0.267684	0.609	0.344	4.51e-07	OA	PDPN
ITGA11	2.25e-11	0.286273	0.52	0.256	4.94e-07	OA	ITGA11
TOMM5	2.41e-11	0.271824	0.392	0.158	5.29e-07	OA	TOMM5
VEPH1	3e-11	0.254303	0.259	0.051	6.59e-07	OA	VEPH1
HMGN1	3.05e-11	0.254415	0.964	0.837	6.71e-07	OA	HMGN1
STK17B	3.15e-11	0.262351	0.368	0.126	6.92e-07	OA	STK17B
MAP1LC3A	3.21e-11	0.37934	0.773	0.605	7.07e-07	OA	MAP1LC3A
ZFP36	3.22e-11	0.29367	0.417	0.172	7.08e-07	OA	ZFP36
SLC38A2	3.52e-11	0.270627	0.773	0.488	7.73e-07	OA	SLC38A2
FAM114A1	5.42e-11	0.261506	0.679	0.4	1.19e-06	OA	FAM114A1
F3	5.94e-11	0.35624	0.473	0.209	1.3e-06	OA	F3
NAA38	5.94e-11	0.266483	0.882	0.688	1.3e-06	OA	NAA38
GLRX	7.57e-11	0.314274	0.71	0.447	1.66e-06	OA	GLRX
DHRS3	9.39e-11	0.253794	0.39	0.158	2.06e-06	OA	DHRS3
AHNAK	1.11e-10	0.263476	0.787	0.535	2.43e-06	OA	AHNAK
GPX1	1.71e-10	0.254692	0.974	0.916	3.76e-06	OA	GPX1
TLN1	2.04e-10	0.283865	0.805	0.558	4.49e-06	OA	TLN1
TMEM258	2.27e-10	0.328844	0.942	0.856	4.99e-06	OA	TMEM258
MT1E	4.49e-10	0.289529	0.965	0.847	9.88e-06	OA	MT1E
FST	8.54e-10	0.257396	0.6	0.34	1.88e-05	OA	FST
NNMT	9.22e-10	0.279378	0.927	0.781	2.03e-05	OA	NNMT
FOSB	2.19e-09	0.255441	0.51	0.27	4.81e-05	OA	FOSB
PRRX2	3.11e-09	0.2853	0.65	0.428	6.84e-05	OA	PRRX2
MT1M	3.4e-09	0.289142	0.571	0.321	7.47e-05	OA	MT1M
SSR3	4.45e-09	0.283478	0.896	0.716	9.79e-05	OA	SSR3
ARL4C	6.38e-09	0.258824	0.345	0.144	0.000140203	OA	ARL4C
MEST	7.02e-09	0.367602	0.341	0.149	0.000154397	OA	MEST
COL5A1	8.68e-09	0.410748	0.566	0.372	0.000190826	OA	COL5A1
TUBA1B	1.02e-08	0.275018	0.878	0.707	0.000225042	OA	TUBA1B
PENK	2.01e-08	0.416403	0.279	0.102	0.000441601	OA	PENK
CHI3L1	2.4e-08	0.313725	0.998	0.977	0.000528501	OA	CHI3L1
NBL1	4.34e-08	0.327665	0.527	0.344	0.000954302	OA	NBL1
RPS29	1.43e-07	0.441786	1	1	0.00314429	OA	RPS29
GALNT1	2.57e-07	0.255037	0.819	0.586	0.0056484	OA	GALNT1
NDUFA4L2	3e-07	0.3389	0.886	0.749	0.00659814	OA	NDUFA4L2
SPARC	5.26e-07	0.430599	0.976	0.893	0.0115575	OA	SPARC
RRBP1	6.22e-07	0.303117	0.837	0.665	0.0136826	OA	RRBP1
HIST1H4C	6.75e-07	0.65775	0.601	0.405	0.0148369	OA	HIST1H4C
COL3A1	1.54e-06	0.372144	0.967	0.907	0.0338089	OA	COL3A1
COL5A2	3.55e-06	0.254393	0.658	0.484	0.077972	OA	COL5A2
ATP5I	1.29e-05	0.365506	0.954	0.912	0.283995	OA	ATP5I
CYTL1	3.48e-05	0.326373	0.259	0.13	0.766058	OA	CYTL1
PTX3	0.000297523	0.271352	0.8	0.767	1	OA	PTX3
TGFBI	0.000824653	0.277136	0.941	0.884	1	OA	TGFBI

## Sheet: TableS4_HTC-1
	p_val	avg_logFC	pct.1	pct.2	p_val_adj	cluster	gene
CCL5	3.09e-194	1.21351	0.721	0.051	6.79e-190	Health	CCL5
CCL20	2.1e-175	1.91953	0.926	0.166	4.61e-171	Health	CCL20
CCL3	4.22e-138	0.591941	0.405	0.011	9.28e-134	Health	CCL3
MMP3	9.24e-114	2.39078	1	0.676	2.03e-109	Health	MMP3
HLA-B	2.55e-109	1.3754	1	0.92	5.61e-105	Health	HLA-B
NDP	3.26e-105	0.614983	0.34	0.013	7.16e-101	Health	NDP
TAP1	2e-98	1.08056	0.772	0.223	4.4e-94	Health	TAP1
TYMP	6.87e-98	1.29962	0.953	0.566	1.51e-93	Health	TYMP
CXCL8	2.07e-89	1.78715	1	0.761	4.56e-85	Health	CXCL8
WARS	1.72e-84	1.07637	0.73	0.229	3.78e-80	Health	WARS
IGFBP2	3.71e-82	1.61013	0.809	0.299	8.15e-78	Health	IGFBP2
B2M	1.35e-81	0.884912	1	0.999	2.97e-77	Health	B2M
IFI6	3e-78	1.07713	0.995	0.887	6.58e-74	Health	IFI6
BST2	3.83e-78	0.760957	0.521	0.088	8.43e-74	Health	BST2
CXCL3	1.58e-73	1.33451	0.991	0.618	3.46e-69	Health	CXCL3
IFIT3	1.29e-70	0.882319	0.707	0.224	2.84e-66	Health	IFIT3
MT1G	2.83e-66	1.40807	0.823	0.311	6.21e-62	Health	MT1G
IL11	4.15e-66	1.09105	0.414	0.06	9.12e-62	Health	IL11
IFI44L	9.27e-66	0.81575	0.619	0.168	2.04e-61	Health	IFI44L
ISG15	3.51e-65	1.19924	0.93	0.633	7.71e-61	Health	ISG15
HLA-C	2.62e-63	0.894637	0.958	0.82	5.75e-59	Health	HLA-C
CXCL1	2.21e-61	1.03854	1	0.861	4.86e-57	Health	CXCL1
HLA-A	6.07e-61	0.899985	0.981	0.908	1.33e-56	Health	HLA-A
APOL6	2.57e-59	0.722927	0.642	0.213	5.65e-55	Health	APOL6
HSP90AA1	7.4e-58	0.7325	0.986	0.934	1.63e-53	Health	HSP90AA1
MGP	8.01e-58	1.23058	0.94	0.559	1.76e-53	Health	MGP
HSPA8	2.75e-57	0.766898	0.944	0.831	6.04e-53	Health	HSPA8
IL6	2.84e-57	1.1854	0.967	0.783	6.24e-53	Health	IL6
IFITM3	2.12e-56	0.589751	1	0.998	4.66e-52	Health	IFITM3
ISG20	2.4e-56	0.784514	0.516	0.131	5.27e-52	Health	ISG20
STC2	5.93e-56	1.03006	0.935	0.73	1.3e-51	Health	STC2
WISP3	2.38e-55	0.570706	0.521	0.128	5.23e-51	Health	WISP3
STAT1	1.85e-54	0.781059	0.977	0.925	4.06e-50	Health	STAT1
CMPK2	2.46e-54	0.274294	0.251	0.021	5.41e-50	Health	CMPK2
HES4	1.84e-52	0.848051	0.619	0.204	4.05e-48	Health	HES4
OAS1	2.42e-51	0.620712	0.442	0.101	5.33e-47	Health	OAS1
PHLDA2	5.63e-51	0.971994	0.791	0.461	1.24e-46	Health	PHLDA2
IRF1	5.87e-51	0.804915	0.586	0.201	1.29e-46	Health	IRF1
PSME2	4.55e-50	0.825036	0.823	0.587	9.99e-46	Health	PSME2
GBP1	7.03e-50	0.915355	0.642	0.266	1.55e-45	Health	GBP1
IER3	1.3e-46	1.00721	0.907	0.741	2.87e-42	Health	IER3
PSMB9	4.19e-45	0.806976	0.674	0.339	9.21e-41	Health	PSMB9
EPSTI1	1.36e-44	0.720613	0.693	0.336	3e-40	Health	EPSTI1
CXCL5	1.57e-44	1.19679	0.721	0.326	3.46e-40	Health	CXCL5
SAT1	1.65e-44	1.05029	0.981	0.854	3.62e-40	Health	SAT1
OAS3	5.31e-44	0.470546	0.46	0.122	1.17e-39	Health	OAS3
CPE	1.94e-43	0.438981	0.381	0.082	4.27e-39	Health	CPE
PARP14	1.94e-43	0.552943	0.572	0.211	4.28e-39	Health	PARP14
IFI35	4.87e-43	0.648137	0.633	0.287	1.07e-38	Health	IFI35
SAMD9L	1.3e-41	0.66808	0.591	0.241	2.85e-37	Health	SAMD9L
WNT5A	1.9e-41	0.706403	0.847	0.521	4.18e-37	Health	WNT5A
EIF1	3.37e-41	0.467453	1	0.998	7.41e-37	Health	EIF1
LY6E	6.25e-39	0.556178	0.986	0.975	1.37e-34	Health	LY6E
RSPO3	7.62e-39	0.928407	0.819	0.563	1.67e-34	Health	RSPO3
CXCL2	2.46e-38	0.842803	0.781	0.414	5.41e-34	Health	CXCL2
IL15RA	3.17e-37	0.278197	0.26	0.041	6.97e-33	Health	IL15RA
PSMB8	9.79e-37	0.683281	0.74	0.504	2.15e-32	Health	PSMB8
PSAT1	1.24e-36	0.396196	0.302	0.058	2.72e-32	Health	PSAT1
UBC	4.1e-36	0.632236	0.916	0.845	9.01e-32	Health	UBC
IFI27	5.73e-36	0.743314	0.94	0.866	1.26e-31	Health	IFI27
APOL2	2.81e-35	0.693049	0.623	0.279	6.18e-31	Health	APOL2
ELP5	7.94e-34	0.551713	0.558	0.247	1.75e-29	Health	ELP5
IRF7	1.35e-33	0.40356	0.377	0.102	2.96e-29	Health	IRF7
HLA-F	6.89e-32	0.358245	0.307	0.072	1.51e-27	Health	HLA-F
C15orf48	6.54e-31	0.696276	0.591	0.267	1.44e-26	Health	C15orf48
SERPINE2	9.13e-31	0.774924	0.986	0.931	2.01e-26	Health	SERPINE2
SRM	2.68e-30	0.476307	0.944	0.882	5.89e-26	Health	SRM
HLA-E	3.44e-30	0.566469	0.795	0.616	7.56e-26	Health	HLA-E
UBE2L6	2.14e-29	0.565328	0.637	0.378	4.7e-25	Health	UBE2L6
TAP2	4.86e-29	0.410126	0.423	0.153	1.07e-24	Health	TAP2
CCND1	1.9e-27	0.618674	0.907	0.804	4.19e-23	Health	CCND1
XAF1	8.67e-26	0.46663	0.451	0.181	1.91e-21	Health	XAF1
MT-ND2	3.19e-24	0.341139	1	0.995	7.01e-20	Health	MT-ND2
USP18	9.84e-24	0.301563	0.302	0.087	2.16e-19	Health	USP18
PDLIM4	1.15e-23	0.707907	0.744	0.583	2.52e-19	Health	PDLIM4
RAN	1.41e-23	0.426123	0.949	0.9	3.11e-19	Health	RAN
MX1	1.46e-23	0.386183	0.442	0.166	3.21e-19	Health	MX1
BMP2	3.02e-23	0.318201	0.251	0.061	6.64e-19	Health	BMP2
EIF5	3.67e-23	0.45049	0.823	0.74	8.06e-19	Health	EIF5
TSC22D1	4.31e-23	0.602166	0.577	0.332	9.47e-19	Health	TSC22D1
TRIM69	6.19e-23	0.353807	0.33	0.111	1.36e-18	Health	TRIM69
UAP1	2.37e-22	0.529522	0.614	0.417	5.22e-18	Health	UAP1
STOML2	7e-22	0.453816	0.814	0.69	1.54e-17	Health	STOML2
PLSCR1	8.39e-22	0.404025	0.488	0.232	1.85e-17	Health	PLSCR1
GPATCH4	8.65e-22	0.471904	0.614	0.397	1.9e-17	Health	GPATCH4
NOP56	1.24e-21	0.510607	0.637	0.434	2.72e-17	Health	NOP56
SCG5	1.5e-21	0.774579	0.507	0.262	3.3e-17	Health	SCG5
RBCK1	3.19e-21	0.453376	0.698	0.516	7.01e-17	Health	RBCK1
SP100	3.2e-21	0.440075	0.53	0.293	7.04e-17	Health	SP100
CCL2	3.65e-21	0.705311	0.995	0.955	8.03e-17	Health	CCL2
STK17A	3.91e-21	0.459062	0.786	0.647	8.59e-17	Health	STK17A
VAMP5	3.93e-21	0.502621	0.842	0.854	8.65e-17	Health	VAMP5
IFIT1	4.4e-21	0.298326	0.307	0.098	9.66e-17	Health	IFIT1
IGFBP7	8.72e-21	0.459501	0.972	0.969	1.92e-16	Health	IGFBP7
CLTB	1.19e-20	0.473844	0.795	0.715	2.61e-16	Health	CLTB
PSME1	2.19e-20	0.471621	0.726	0.598	4.81e-16	Health	PSME1
DDX21	2.29e-20	0.494097	0.791	0.71	5.04e-16	Health	DDX21
YBX3	2.41e-20	0.452874	0.837	0.803	5.29e-16	Health	YBX3
TNFRSF12A	4.37e-20	0.406295	0.953	0.946	9.6e-16	Health	TNFRSF12A
PARP9	3.15e-19	0.340199	0.381	0.157	6.93e-15	Health	PARP9
NQO1	3.54e-19	0.542949	0.888	0.841	7.79e-15	Health	NQO1
GADD45GIP1	3.75e-19	0.381154	0.921	0.898	8.24e-15	Health	GADD45GIP1
DTX3L	4.09e-19	0.352954	0.409	0.182	9e-15	Health	DTX3L
AKR1B1	5.64e-19	0.493054	0.944	0.829	1.24e-14	Health	AKR1B1
RERG	2.34e-18	0.299362	0.251	0.075	5.15e-14	Health	RERG
GSTP1	2.51e-18	0.38667	0.94	0.945	5.52e-14	Health	GSTP1
RAC1	3.23e-18	0.382483	0.926	0.923	7.09e-14	Health	RAC1
NDUFS5	4.87e-18	0.363578	0.921	0.914	1.07e-13	Health	NDUFS5
KCNMA1	5.77e-18	0.730413	0.628	0.44	1.27e-13	Health	KCNMA1
RPS26	6.79e-18	0.257642	1	0.997	1.49e-13	Health	RPS26
LIF	8.01e-18	0.618893	0.433	0.217	1.76e-13	Health	LIF
SPATS2L	1.29e-17	0.443935	0.767	0.665	2.84e-13	Health	SPATS2L
ATP6V1G1	1.59e-17	0.37234	0.888	0.845	3.49e-13	Health	ATP6V1G1
HSP90AB1	1.69e-17	0.349317	0.93	0.922	3.72e-13	Health	HSP90AB1
PAPPA	2.17e-17	0.571568	0.851	0.677	4.78e-13	Health	PAPPA
CD74	3.66e-17	0.43789	0.34	0.136	8.04e-13	Health	CD74
HMGA1	1.16e-16	0.453143	0.814	0.603	2.56e-12	Health	HMGA1
IFI44	1.42e-16	0.313901	0.312	0.122	3.13e-12	Health	IFI44
PARP12	1.43e-16	0.284297	0.293	0.111	3.14e-12	Health	PARP12
LUM	2.81e-16	0.418211	0.977	0.967	6.17e-12	Health	LUM
CAV1	3.63e-16	0.434725	0.921	0.767	7.98e-12	Health	CAV1
SLC5A3	5.13e-16	0.528965	0.558	0.37	1.13e-11	Health	SLC5A3
TAGLN2	6.07e-16	0.425644	0.884	0.853	1.33e-11	Health	TAGLN2
VCAM1	1.36e-15	0.471283	0.614	0.407	2.99e-11	Health	VCAM1
TRIM22	1.91e-15	0.347055	0.34	0.15	4.2e-11	Health	TRIM22
S100A6	2.47e-15	0.308312	1	1	5.44e-11	Health	S100A6
OAS2	3.22e-15	0.251712	0.256	0.09	7.08e-11	Health	OAS2
NTN4	3.23e-15	0.480676	0.488	0.293	7.1e-11	Health	NTN4
RAD23A	3.25e-15	0.332448	0.837	0.758	7.15e-11	Health	RAD23A
ZFAS1	3.87e-15	0.262974	0.967	0.987	8.51e-11	Health	ZFAS1
DNAJA1	4.29e-15	0.451593	0.679	0.578	9.43e-11	Health	DNAJA1
EDF1	5.52e-15	0.290247	0.944	0.947	1.21e-10	Health	EDF1
PID1	5.56e-15	0.497111	0.521	0.333	1.22e-10	Health	PID1
TMEM99	8.92e-15	0.300568	0.349	0.163	1.96e-10	Health	TMEM99
PRELID1	1.17e-14	0.306583	0.94	0.931	2.57e-10	Health	PRELID1
BDNF	1.42e-14	0.501482	0.437	0.257	3.11e-10	Health	BDNF
C1orf43	1.48e-14	0.363124	0.763	0.712	3.26e-10	Health	C1orf43
DESI1	2.45e-14	0.381881	0.567	0.402	5.39e-10	Health	DESI1
EIF2S2	2.55e-14	0.322029	0.884	0.88	5.6e-10	Health	EIF2S2
BOLA3	3.12e-14	0.313662	0.828	0.779	6.86e-10	Health	BOLA3
C5orf56	3.59e-14	0.35044	0.321	0.146	7.89e-10	Health	C5orf56
AURKAIP1	4.14e-14	0.286586	0.912	0.907	9.11e-10	Health	AURKAIP1
OSGIN2	4.22e-14	0.323171	0.316	0.14	9.28e-10	Health	OSGIN2
SLC7A2	4.78e-14	0.40059	0.437	0.234	1.05e-09	Health	SLC7A2
PSMA7	5.41e-14	0.361698	0.935	0.936	1.19e-09	Health	PSMA7
GBP3	6.04e-14	0.411945	0.433	0.258	1.33e-09	Health	GBP3
SQSTM1	6.21e-14	0.352216	0.879	0.861	1.37e-09	Health	SQSTM1
POU2F2	1.04e-13	0.334736	0.335	0.156	2.29e-09	Health	POU2F2
PSMB7	1.33e-13	0.354825	0.781	0.724	2.93e-09	Health	PSMB7
PSMA3	1.4e-13	0.420908	0.544	0.411	3.07e-09	Health	PSMA3
RARRES3	1.56e-13	0.33516	0.312	0.142	3.43e-09	Health	RARRES3
EIF6	2.02e-13	0.394707	0.637	0.538	4.44e-09	Health	EIF6
KRT7	2.46e-13	0.732883	0.498	0.331	5.42e-09	Health	KRT7
RPS19BP1	3.33e-13	0.326985	0.833	0.795	7.33e-09	Health	RPS19BP1
PMEPA1	4.22e-13	0.357338	0.405	0.223	9.28e-09	Health	PMEPA1
DYNLT1	6.69e-13	0.313676	0.851	0.849	1.47e-08	Health	DYNLT1
CH25H	7.28e-13	0.488151	0.46	0.274	1.6e-08	Health	CH25H
S100A2	7.54e-13	0.2572	0.307	0.136	1.66e-08	Health	S100A2
GDF5	7.85e-13	0.410721	0.428	0.241	1.73e-08	Health	GDF5
GDF6	7.91e-13	0.298735	0.288	0.123	1.74e-08	Health	GDF6
MRPL27	8.95e-13	0.348648	0.735	0.662	1.97e-08	Health	MRPL27
SHISA5	9.55e-13	0.353142	0.693	0.588	2.1e-08	Health	SHISA5
JAG1	1.01e-12	0.419806	0.442	0.253	2.22e-08	Health	JAG1
AIMP2	1.39e-12	0.293042	0.335	0.162	3.07e-08	Health	AIMP2
GNG11	2.38e-12	0.336928	0.753	0.607	5.24e-08	Health	GNG11
PSMA4	2.61e-12	0.397507	0.684	0.609	5.74e-08	Health	PSMA4
IGFBP5	2.92e-12	0.60339	0.753	0.58	6.41e-08	Health	IGFBP5
AUP1	3.13e-12	0.347666	0.6	0.474	6.89e-08	Health	AUP1
DOK1	3.34e-12	0.359051	0.581	0.418	7.34e-08	Health	DOK1
MEDAG	3.39e-12	0.386086	0.623	0.48	7.46e-08	Health	MEDAG
CCL7	3.4e-12	0.58021	0.312	0.145	7.48e-08	Health	CCL7
HAX1	3.67e-12	0.393147	0.633	0.548	8.06e-08	Health	HAX1
C19orf66	3.98e-12	0.29332	0.428	0.253	8.74e-08	Health	C19orf66
CYCS	4.26e-12	0.332964	0.847	0.852	9.36e-08	Health	CYCS
SLC7A11	4.65e-12	0.304012	0.335	0.16	1.02e-07	Health	SLC7A11
EI24	5.87e-12	0.323278	0.791	0.705	1.29e-07	Health	EI24
POMP	6.65e-12	0.266855	0.916	0.918	1.46e-07	Health	POMP
NME1	6.82e-12	0.407373	0.777	0.758	1.5e-07	Health	NME1
PALMD	6.84e-12	0.426011	0.409	0.235	1.5e-07	Health	PALMD
NCL	7.59e-12	0.360477	0.879	0.866	1.67e-07	Health	NCL
ZNF593	9.15e-12	0.410338	0.656	0.592	2.01e-07	Health	ZNF593
H2AFZ	9.62e-12	0.275389	0.777	0.738	2.12e-07	Health	H2AFZ
AXL	9.68e-12	0.364344	0.767	0.66	2.13e-07	Health	AXL
C1R	1.21e-11	0.326116	0.8	0.76	2.67e-07	Health	C1R
ATF4	1.27e-11	0.412623	0.763	0.709	2.79e-07	Health	ATF4
CXCL16	1.41e-11	0.2528	0.26	0.111	3.1e-07	Health	CXCL16
MRPL20	1.5e-11	0.266502	0.847	0.853	3.3e-07	Health	MRPL20
ATP1B1	1.99e-11	0.329777	0.581	0.408	4.37e-07	Health	ATP1B1
RRAS2	2.17e-11	0.320966	0.549	0.374	4.78e-07	Health	RRAS2
SLC39A3	2.65e-11	0.310115	0.465	0.3	5.82e-07	Health	SLC39A3
CLIC1	3.34e-11	0.314481	0.842	0.854	7.34e-07	Health	CLIC1
MAT2A	4.24e-11	0.341771	0.595	0.495	9.33e-07	Health	MAT2A
MRPS12	4.54e-11	0.361314	0.702	0.659	9.98e-07	Health	MRPS12
AHR	5.67e-11	0.377698	0.558	0.426	1.25e-06	Health	AHR
BOC	6.88e-11	0.287326	0.307	0.156	1.51e-06	Health	BOC
FAM96B	7.09e-11	0.286088	0.772	0.744	1.56e-06	Health	FAM96B
MT2A	1.23e-10	0.36242	1	1	2.7e-06	Health	MT2A
SNHG15	1.36e-10	0.361442	0.47	0.319	2.99e-06	Health	SNHG15
ARSJ	1.93e-10	0.360281	0.479	0.321	4.23e-06	Health	ARSJ
MGLL	2.63e-10	0.365445	0.479	0.338	5.77e-06	Health	MGLL
DDX24	2.69e-10	0.273266	0.721	0.69	5.92e-06	Health	DDX24
BTG3	2.8e-10	0.350419	0.451	0.31	6.16e-06	Health	BTG3
PHB	4.31e-10	0.333892	0.66	0.592	9.48e-06	Health	PHB
TCEA1	5.17e-10	0.337453	0.721	0.679	1.14e-05	Health	TCEA1
TMEM147	6.31e-10	0.280712	0.833	0.847	1.39e-05	Health	TMEM147
TNFRSF14	6.43e-10	0.256873	0.26	0.123	1.41e-05	Health	TNFRSF14
TIMP1	7.11e-10	0.275023	0.967	0.963	1.56e-05	Health	TIMP1
POLD2	7.56e-10	0.270203	0.637	0.528	1.66e-05	Health	POLD2
SMOC1	1.1e-09	0.318946	0.493	0.337	2.42e-05	Health	SMOC1
SEMA3A	1.12e-09	0.276092	0.405	0.25	2.47e-05	Health	SEMA3A
MRPL12	1.34e-09	0.33195	0.702	0.653	2.95e-05	Health	MRPL12
SSU72	1.43e-09	0.279208	0.823	0.824	3.14e-05	Health	SSU72
LINC00152	1.45e-09	0.357151	0.916	0.932	3.19e-05	Health	LINC00152
NOTCH2	1.95e-09	0.360055	0.628	0.566	4.28e-05	Health	NOTCH2
ARPC5L	2.11e-09	0.326615	0.591	0.491	4.64e-05	Health	ARPC5L
EMP3	2.32e-09	0.389958	0.833	0.855	5.1e-05	Health	EMP3
EIF2AK2	2.44e-09	0.322502	0.581	0.47	5.37e-05	Health	EIF2AK2
HAS2	2.71e-09	0.397053	0.591	0.429	5.95e-05	Health	HAS2
NUPR1	3.23e-09	0.358468	0.823	0.808	7.1e-05	Health	NUPR1
MRPL32	3.4e-09	0.332295	0.535	0.433	7.48e-05	Health	MRPL32
PRDX1	3.68e-09	0.366938	0.809	0.833	8.08e-05	Health	PRDX1
MGST1	4.53e-09	0.29207	0.823	0.758	9.96e-05	Health	MGST1
PA2G4	4.8e-09	0.257242	0.744	0.703	0.000105604	Health	PA2G4
NHP2	5.02e-09	0.252647	0.879	0.863	0.000110398	Health	NHP2
MRPS18C	5.89e-09	0.333682	0.586	0.507	0.000129417	Health	MRPS18C
HOXC8	6.18e-09	0.255544	0.316	0.173	0.0001358	Health	HOXC8
DUSP4	6.39e-09	0.309751	0.284	0.151	0.000140456	Health	DUSP4
B4GALT4	7.18e-09	0.299589	0.321	0.185	0.000157945	Health	B4GALT4
SLC9A3R2	7.45e-09	0.301327	0.502	0.372	0.000163843	Health	SLC9A3R2
MLF2	1.11e-08	0.274599	0.767	0.747	0.00024507	Health	MLF2
PSMD7	1.36e-08	0.298688	0.558	0.467	0.000300004	Health	PSMD7
PSMB1	1.37e-08	0.285767	0.772	0.7	0.000301445	Health	PSMB1
DHX36	1.44e-08	0.303709	0.605	0.519	0.000317268	Health	DHX36
LRRFIP1	1.66e-08	0.310155	0.577	0.478	0.000365082	Health	LRRFIP1
MRPS15	1.78e-08	0.29967	0.67	0.648	0.000392249	Health	MRPS15
ZNFX1	1.95e-08	0.280879	0.4	0.269	0.000427775	Health	ZNFX1
C1S	1.97e-08	0.264015	0.8	0.803	0.00043358	Health	C1S
TGM2	2.47e-08	0.30642	0.814	0.712	0.000542255	Health	TGM2
NQO2	2.54e-08	0.33152	0.488	0.378	0.000557751	Health	NQO2
LAP3	3.34e-08	0.289594	0.4	0.269	0.000733511	Health	LAP3
PSMC5	3.4e-08	0.259219	0.633	0.563	0.000748032	Health	PSMC5
PTPN12	3.73e-08	0.252202	0.567	0.454	0.000820886	Health	PTPN12
MRPL54	3.85e-08	0.268129	0.637	0.582	0.000846228	Health	MRPL54
TRAPPC4	4.47e-08	0.304419	0.419	0.312	0.000982914	Health	TRAPPC4
SRSF2	4.52e-08	0.26875	0.702	0.68	0.000993301	Health	SRSF2
ATP5B	4.57e-08	0.290524	0.712	0.714	0.00100558	Health	ATP5B
MRPL37	6.3e-08	0.31014	0.498	0.408	0.00138596	Health	MRPL37
TIMMDC1	6.52e-08	0.276633	0.512	0.409	0.00143347	Health	TIMMDC1
HES1	6.69e-08	0.267569	0.642	0.513	0.00147118	Health	HES1
CHMP5	6.76e-08	0.333938	0.572	0.516	0.00148615	Health	CHMP5
FYN	7.45e-08	0.261227	0.66	0.609	0.00163694	Health	FYN
SLC39A14	7.98e-08	0.344171	0.679	0.629	0.00175436	Health	SLC39A14
G0S2	8.69e-08	0.40789	0.46	0.316	0.00190998	Health	G0S2
RNF213	9.15e-08	0.315069	0.623	0.546	0.00201169	Health	RNF213
FDX1	9.48e-08	0.379201	0.558	0.498	0.0020834	Health	FDX1
ADRM1	9.78e-08	0.317914	0.577	0.525	0.00214953	Health	ADRM1
EIF4EBP1	9.99e-08	0.326829	0.619	0.558	0.00219515	Health	EIF4EBP1
ADAR	1.02e-07	0.317603	0.577	0.525	0.00224426	Health	ADAR
GAS1	1.21e-07	0.47765	0.46	0.356	0.00266633	Health	GAS1
RANBP1	1.23e-07	0.288209	0.74	0.701	0.00270665	Health	RANBP1
PPFIBP1	1.3e-07	0.293051	0.6	0.563	0.00284971	Health	PPFIBP1
SFPQ	1.65e-07	0.258034	0.679	0.61	0.00362921	Health	SFPQ
CYC1	1.84e-07	0.306113	0.693	0.644	0.00405604	Health	CYC1
CEBPB	1.89e-07	0.275544	0.795	0.764	0.00414698	Health	CEBPB
MRPS6	2.09e-07	0.336815	0.707	0.697	0.00458532	Health	MRPS6
SLC3A2	2.66e-07	0.271705	0.391	0.266	0.00584707	Health	SLC3A2
CCT7	2.75e-07	0.295295	0.526	0.458	0.00604313	Health	CCT7
CSNK2B	2.81e-07	0.257278	0.637	0.574	0.00616796	Health	CSNK2B
NIFK	2.82e-07	0.274615	0.437	0.326	0.00619545	Health	NIFK
MIR4435-2HG	3.17e-07	0.315931	0.721	0.708	0.00697036	Health	MIR4435-2HG
NUB1	3.46e-07	0.253972	0.4	0.278	0.00760136	Health	NUB1
ICAM1	3.62e-07	0.261282	0.4	0.269	0.00796312	Health	ICAM1
NDUFAB1	3.69e-07	0.267302	0.642	0.614	0.00811473	Health	NDUFAB1
OLFM2	4.06e-07	0.31489	0.251	0.134	0.0089248	Health	OLFM2
TNFAIP3	4.3e-07	0.379812	0.46	0.364	0.00946293	Health	TNFAIP3
SNRPB	4.78e-07	0.277045	0.702	0.691	0.0105012	Health	SNRPB
PFDN2	4.81e-07	0.270333	0.712	0.691	0.0105828	Health	PFDN2
SCO2	6.26e-07	0.280796	0.4	0.286	0.0137709	Health	SCO2
TM2D1	6.27e-07	0.293049	0.474	0.391	0.0137886	Health	TM2D1
HSPD1	6.38e-07	0.268163	0.656	0.638	0.0140203	Health	HSPD1
DNAJC1	6.69e-07	0.268702	0.47	0.362	0.0147011	Health	DNAJC1
NOP16	1.12e-06	0.263917	0.447	0.346	0.0245607	Health	NOP16
SLTM	1.13e-06	0.260708	0.577	0.527	0.0247672	Health	SLTM
GTPBP4	1.16e-06	0.251507	0.47	0.369	0.0255663	Health	GTPBP4
ZC3H12A	1.33e-06	0.252214	0.321	0.206	0.0291763	Health	ZC3H12A
SLC25A5	1.39e-06	0.26609	0.744	0.741	0.0305896	Health	SLC25A5
AKR1C1	1.58e-06	0.266277	0.526	0.414	0.0346674	Health	AKR1C1
EBNA1BP2	1.6e-06	0.305885	0.516	0.459	0.0351278	Health	EBNA1BP2
ARHGAP29	1.69e-06	0.274002	0.581	0.499	0.0371533	Health	ARHGAP29
CDV3	1.87e-06	0.283669	0.633	0.612	0.0411453	Health	CDV3
COL4A2	2.08e-06	0.331478	0.591	0.517	0.0456944	Health	COL4A2
CISD3	2.31e-06	0.259494	0.647	0.629	0.0507341	Health	CISD3
ATF5	2.31e-06	0.308454	0.344	0.236	0.0508557	Health	ATF5
PSMA2	2.43e-06	0.26704	0.549	0.485	0.053312	Health	PSMA2
TOMM40	3.08e-06	0.273369	0.516	0.437	0.0676472	Health	TOMM40
FGF1	3.09e-06	0.284385	0.326	0.22	0.0678775	Health	FGF1
VEGFA	3.89e-06	0.281762	0.377	0.269	0.0856251	Health	VEGFA
RASSF8	4.37e-06	0.325411	0.447	0.361	0.0959625	Health	RASSF8
TARS	4.59e-06	0.293333	0.447	0.367	0.10082	Health	TARS
ZFR	6.19e-06	0.253985	0.447	0.363	0.136015	Health	ZFR
ZC3H15	6.44e-06	0.252523	0.674	0.622	0.141679	Health	ZC3H15
NGF	7.25e-06	0.331856	0.395	0.302	0.159388	Health	NGF
PHF14	7.92e-06	0.261254	0.502	0.424	0.174195	Health	PHF14
C10orf11	9.36e-06	0.267858	0.288	0.187	0.205793	Health	C10orf11
SHMT2	9.49e-06	0.277989	0.33	0.23	0.208731	Health	SHMT2
C19orf24	1.09e-05	0.251405	0.609	0.586	0.240321	Health	C19orf24
SARS	1.35e-05	0.287765	0.493	0.426	0.297449	Health	SARS
IMPDH2	1.45e-05	0.271025	0.47	0.399	0.319503	Health	IMPDH2
TFPI2	1.54e-05	0.272649	0.27	0.165	0.338683	Health	TFPI2
EIF3I	1.79e-05	0.260927	0.642	0.639	0.392635	Health	EIF3I
C1QBP	2.13e-05	0.255175	0.679	0.689	0.469184	Health	C1QBP
UPP1	2.26e-05	0.292557	0.488	0.427	0.496839	Health	UPP1
NFKBIA	2.31e-05	0.271531	0.609	0.568	0.507473	Health	NFKBIA
FGFR1	2.95e-05	0.25139	0.623	0.584	0.648684	Health	FGFR1
C11orf96	3.12e-05	0.314899	0.344	0.243	0.685363	Health	C11orf96
DDA1	3.36e-05	0.250528	0.521	0.49	0.737931	Health	DDA1
UQCC3	5.38e-05	0.302171	0.484	0.434	1	Health	UQCC3
TRIM56	6.33e-05	0.267198	0.47	0.411	1	Health	TRIM56
SNAPC1	7.84e-05	0.30873	0.54	0.494	1	Health	SNAPC1
MTHFD2	9.01e-05	0.252258	0.288	0.204	1	Health	MTHFD2
FKBP4	9.92e-05	0.253773	0.349	0.264	1	Health	FKBP4
INHBA	9.99e-05	0.298225	0.465	0.376	1	Health	INHBA
DKC1	0.000145811	0.251448	0.344	0.259	1	Health	DKC1
MAFF	0.000153838	0.280144	0.395	0.329	1	Health	MAFF
CXXC5	0.000176238	0.2772	0.609	0.586	1	Health	CXXC5
BCL3	0.000205201	0.252768	0.419	0.352	1	Health	BCL3
PLEKHA3	0.00029936	0.254503	0.437	0.379	1	Health	PLEKHA3
CRYAB	0.000420688	0.45309	0.809	0.895	1	Health	CRYAB
SLPI	0.000533147	0.341798	0.284	0.201	1	Health	SLPI
COL4A1	0.001719	0.269836	0.391	0.332	1	Health	COL4A1
CDK5RAP2	0.00209151	0.271812	0.363	0.3	1	Health	CDK5RAP2
ADIRF	0.00277646	0.42938	0.595	0.59	1	Health	ADIRF
IER2	0.0059476	0.277605	0.577	0.614	1	Health	IER2
CEMIP	9.42e-85	1.86212	0.853	0.116	2.07e-80	OA	CEMIP
COL1A2	3.13e-69	1.09079	0.997	0.735	6.89e-65	OA	COL1A2
NEAT1	2.38e-59	0.955649	0.998	0.963	5.23e-55	OA	NEAT1
EEF1A1	2.39e-54	0.542467	1	1	5.25e-50	OA	EEF1A1
RPL7	4.48e-54	0.480593	1	0.995	9.85e-50	OA	RPL7
TPT1	1.19e-53	0.404855	1	1	2.61e-49	OA	TPT1
CXCL12	3.19e-53	1.8052	0.621	0.019	7.02e-49	OA	CXCL12
FN1	3.65e-51	0.74583	0.997	0.949	8.02e-47	OA	FN1
FGF7	3.8e-51	1.21102	0.67	0.107	8.36e-47	OA	FGF7
RPL34	2.84e-49	0.45744	1	1	6.23e-45	OA	RPL34
RPL10A	2.4e-46	0.435617	1	1	5.28e-42	OA	RPL10A
TMSB4X	2.06e-44	0.6369	1	1	4.52e-40	OA	TMSB4X
RPL3	1.49e-43	0.443254	1	1	3.27e-39	OA	RPL3
OST4	4.02e-43	0.59132	0.999	0.972	8.83e-39	OA	OST4
RPL13A	1.01e-41	0.330527	1	1	2.23e-37	OA	RPL13A
RPL39	8.24e-41	0.442334	1	1	1.81e-36	OA	RPL39
RPS4X	9.67e-41	0.405508	0.999	1	2.13e-36	OA	RPS4X
TMSB10	5.67e-39	0.358908	1	1	1.25e-34	OA	TMSB10
ACTB	1.5e-37	0.424942	1	1	3.29e-33	OA	ACTB
CALR	2.81e-37	0.633252	0.978	0.781	6.18e-33	OA	CALR
RPL37A	1.46e-36	0.413107	1	1	3.21e-32	OA	RPL37A
RPS27	8.35e-36	0.520076	1	1	1.84e-31	OA	RPS27
COL1A1	3.06e-34	1.0504	0.996	0.879	6.74e-30	OA	COL1A1
GPX4	4.92e-34	0.504522	0.981	0.902	1.08e-29	OA	GPX4
SERF2	6.92e-34	0.305853	1	1	1.52e-29	OA	SERF2
RPS9	2.61e-33	0.368779	1	0.995	5.75e-29	OA	RPS9
THY1	3.68e-33	0.623399	0.9	0.498	8.08e-29	OA	THY1
RPL22L1	3.87e-33	0.599624	0.923	0.665	8.51e-29	OA	RPL22L1
CDH11	1.73e-32	0.517682	0.629	0.158	3.8e-28	OA	CDH11
LGALS1	4.89e-32	0.450832	1	0.995	1.07e-27	OA	LGALS1
ACTG1	5.55e-32	0.394155	1	0.986	1.22e-27	OA	ACTG1
RPS15A	1.13e-31	0.307712	1	1	2.48e-27	OA	RPS15A
PDLIM2	3.59e-31	0.512719	0.942	0.665	7.9e-27	OA	PDLIM2
OLFML3	7.78e-31	0.484488	0.485	0.051	1.71e-26	OA	OLFML3
FOS	9.77e-30	0.594814	0.84	0.447	2.15e-25	OA	FOS
CYBRD1	2.81e-29	0.490512	0.618	0.191	6.18e-25	OA	CYBRD1
MMP14	4.28e-29	0.557685	0.635	0.214	9.4e-25	OA	MMP14
SFRP4	9.09e-29	0.867093	0.41	0.014	2e-24	OA	SFRP4
POLR2L	1.14e-28	0.383814	0.998	0.977	2.51e-24	OA	POLR2L
CALU	1.18e-28	0.440077	0.945	0.786	2.6e-24	OA	CALU
LRP1	1.24e-28	0.486439	0.74	0.33	2.72e-24	OA	LRP1
CDC42EP3	1.92e-28	0.583011	0.602	0.186	4.23e-24	OA	CDC42EP3
RPS18	6.14e-28	0.313864	1	1	1.35e-23	OA	RPS18
TIMP2	2.04e-27	0.494966	0.841	0.502	4.49e-23	OA	TIMP2
RPL6	3.08e-27	0.316025	1	1	6.78e-23	OA	RPL6
CNN2	8.43e-27	0.460041	0.716	0.298	1.85e-22	OA	CNN2
MMP2	2e-26	0.712194	0.826	0.586	4.41e-22	OA	MMP2
RPS28	1.01e-25	0.438912	1	1	2.22e-21	OA	RPS28
PLIN3	1.58e-25	0.42985	0.602	0.191	3.46e-21	OA	PLIN3
PTMS	4.68e-25	0.466701	0.929	0.637	1.03e-20	OA	PTMS
MXRA8	5.33e-25	0.438463	0.732	0.335	1.17e-20	OA	MXRA8
AEBP1	6.12e-25	0.61339	0.653	0.274	1.34e-20	OA	AEBP1
SEPP1	8.33e-25	0.423849	0.37	0.014	1.83e-20	OA	SEPP1
IDH2	8.4e-25	0.458864	0.543	0.144	1.85e-20	OA	IDH2
LOX	1.52e-24	0.535611	0.76	0.414	3.35e-20	OA	LOX
ARID5B	1.66e-24	0.448561	0.905	0.642	3.66e-20	OA	ARID5B
LINC01423	2.46e-24	0.862688	0.353	0.005	5.41e-20	OA	LINC01423
RPSA	4.51e-24	0.300469	1	0.991	9.91e-20	OA	RPSA
IFI27L2	9.07e-24	0.439705	0.898	0.656	1.99e-19	OA	IFI27L2
VIM	9.17e-24	0.508132	0.997	0.977	2.02e-19	OA	VIM
RPS3	1.33e-23	0.276116	1	0.995	2.92e-19	OA	RPS3
RPL5	1.65e-23	0.330036	0.998	0.991	3.63e-19	OA	RPL5
RPL31	1.92e-23	0.266419	1	0.995	4.22e-19	OA	RPL31
TTC3	4.06e-23	0.422965	0.832	0.488	8.93e-19	OA	TTC3
NGFRAP1	8.92e-23	0.37989	0.966	0.819	1.96e-18	OA	NGFRAP1
LINC01116	1.24e-22	0.342113	0.411	0.051	2.73e-18	OA	LINC01116
LMO7	2.41e-22	0.492132	0.727	0.377	5.3e-18	OA	LMO7
RPL7A	2.8e-22	0.306872	1	1	6.16e-18	OA	RPL7A
EIF3F	3.85e-22	0.383328	0.865	0.586	8.47e-18	OA	EIF3F
CCDC80	1.4e-21	0.469558	0.972	0.842	3.09e-17	OA	CCDC80
EPDR1	2.83e-21	0.432364	0.541	0.186	6.23e-17	OA	EPDR1
COL12A1	4.51e-21	0.477037	0.92	0.698	9.91e-17	OA	COL12A1
LSP1	8.78e-21	0.350131	0.573	0.191	1.93e-16	OA	LSP1
HDLBP	1.6e-20	0.397278	0.853	0.586	3.52e-16	OA	HDLBP
HEG1	2.26e-20	0.435427	0.612	0.27	4.98e-16	OA	HEG1
FNDC1	2.65e-20	0.396479	0.363	0.042	5.83e-16	OA	FNDC1
CCDC85B	2.73e-20	0.562607	0.842	0.651	6e-16	OA	CCDC85B
ENPP2	2.77e-20	0.367911	0.41	0.074	6.09e-16	OA	ENPP2
FSCN1	5.17e-20	0.382135	0.498	0.153	1.14e-15	OA	FSCN1
HSPA5	5.24e-20	0.439601	0.768	0.456	1.15e-15	OA	HSPA5
RPS3A	5.88e-20	0.251527	1	1	1.29e-15	OA	RPS3A
TGFBR2	1.06e-19	0.458803	0.551	0.228	2.32e-15	OA	TGFBR2
TM4SF1	1.18e-19	0.431464	0.693	0.335	2.59e-15	OA	TM4SF1
MFAP5	1.18e-19	0.474791	0.312	0.014	2.6e-15	OA	MFAP5
MT-ND3	2.4e-19	0.382779	0.988	0.981	5.28e-15	OA	MT-ND3
HTRA1	2.46e-19	0.417434	0.822	0.535	5.4e-15	OA	HTRA1
STEAP4	2.58e-19	0.530747	0.331	0.033	5.66e-15	OA	STEAP4
RPS7	3.45e-19	0.25659	0.999	0.995	7.59e-15	OA	RPS7
ENAH	3.86e-19	0.422089	0.92	0.712	8.49e-15	OA	ENAH
DAB2	3.9e-19	0.486427	0.908	0.684	8.56e-15	OA	DAB2
TUBA1A	3.96e-19	0.377593	0.654	0.284	8.71e-15	OA	TUBA1A
PPDPF	7.38e-19	0.335502	0.961	0.837	1.62e-14	OA	PPDPF
FAM20C	1.39e-18	0.390304	0.51	0.181	3.05e-14	OA	FAM20C
C1orf122	2.82e-18	0.360777	0.922	0.698	6.2e-14	OA	C1orf122
OAZ1	3.41e-18	0.25853	1	0.991	7.49e-14	OA	OAZ1
MRC2	3.73e-18	0.363619	0.651	0.307	8.19e-14	OA	MRC2
GAS6	5.23e-18	0.459278	0.874	0.581	1.15e-13	OA	GAS6
PLAC9	5.29e-18	0.425376	0.951	0.772	1.16e-13	OA	PLAC9
WBP5	8.19e-18	0.392711	0.867	0.591	1.8e-13	OA	WBP5
MTRNR2L8	1.25e-17	0.296806	0.344	0.051	2.74e-13	OA	MTRNR2L8
EEF1B2	1.69e-17	0.28322	0.997	0.981	3.71e-13	OA	EEF1B2
IGFBP6	1.77e-17	0.375351	0.717	0.377	3.89e-13	OA	IGFBP6
SLC25A6	2.27e-17	0.311904	0.983	0.912	4.99e-13	OA	SLC25A6
VCAN	3.36e-17	0.423335	0.748	0.447	7.38e-13	OA	VCAN
BGN	7.31e-17	0.605863	0.894	0.712	1.61e-12	OA	BGN
MEG3	8.81e-17	0.372235	0.843	0.567	1.94e-12	OA	MEG3
UQCRB	1.01e-16	0.25731	0.985	0.953	2.22e-12	OA	UQCRB
FAP	1.06e-16	0.303146	0.352	0.07	2.33e-12	OA	FAP
GLS	1.14e-16	0.362061	0.639	0.298	2.51e-12	OA	GLS
RBPJ	1.21e-16	0.499087	0.706	0.447	2.65e-12	OA	RBPJ
CCNL1	1.3e-16	0.394764	0.61	0.298	2.85e-12	OA	CCNL1
CLEC11A	1.91e-16	0.270242	0.323	0.047	4.2e-12	OA	CLEC11A
HMOX1	2.05e-16	0.381552	0.402	0.098	4.51e-12	OA	HMOX1
CD248	2.22e-16	0.317867	0.352	0.065	4.88e-12	OA	CD248
YPEL3	3.15e-16	0.294792	0.4	0.107	6.93e-12	OA	YPEL3
LBH	3.61e-16	0.296378	0.486	0.186	7.93e-12	OA	LBH
LTBP2	4.71e-16	0.335342	0.502	0.186	1.04e-11	OA	LTBP2
ACAN	4.91e-16	0.557271	0.469	0.172	1.08e-11	OA	ACAN
SERPINH1	6.17e-16	0.397386	0.778	0.493	1.36e-11	OA	SERPINH1
TPM4	6.27e-16	0.295684	0.988	0.926	1.38e-11	OA	TPM4
MAGED1	7.8e-16	0.334571	0.477	0.181	1.72e-11	OA	MAGED1
SEC61A1	8.53e-16	0.330661	0.716	0.395	1.88e-11	OA	SEC61A1
PRKCDBP	1.01e-15	0.33957	0.806	0.493	2.23e-11	OA	PRKCDBP
C11orf31	1.03e-15	0.329101	0.798	0.502	2.27e-11	OA	C11orf31
PDIA4	1.25e-15	0.267337	0.508	0.181	2.75e-11	OA	PDIA4
ARPC1B	1.37e-15	0.438765	0.838	0.623	3.02e-11	OA	ARPC1B
C4orf3	1.98e-15	0.301057	0.942	0.842	4.35e-11	OA	C4orf3
IGFBP4	2.28e-15	0.318113	0.998	0.991	5.02e-11	OA	IGFBP4
HSPB1	3.21e-15	0.338058	0.946	0.795	7.05e-11	OA	HSPB1
COPZ2	3.76e-15	0.33356	0.738	0.451	8.26e-11	OA	COPZ2
RAB13	4e-15	0.337208	0.836	0.577	8.78e-11	OA	RAB13
ITGAE	8.82e-15	0.340264	0.788	0.502	1.94e-10	OA	ITGAE
CALD1	9.02e-15	0.277176	0.998	0.972	1.98e-10	OA	CALD1
HSPB6	9.05e-15	0.339714	0.472	0.186	1.99e-10	OA	HSPB6
ISLR	1.17e-14	0.312687	0.669	0.358	2.56e-10	OA	ISLR
CAPNS1	1.43e-14	0.353455	0.763	0.451	3.14e-10	OA	CAPNS1
MALAT1	1.45e-14	0.293354	1	1	3.19e-10	OA	MALAT1
VGLL3	2.11e-14	0.360477	0.434	0.158	4.64e-10	OA	VGLL3
POSTN	2.35e-14	0.426352	0.261	0.023	5.18e-10	OA	POSTN
HCFC1R1	2.36e-14	0.300911	0.612	0.302	5.19e-10	OA	HCFC1R1
SMOC2	2.72e-14	0.385674	0.306	0.056	5.99e-10	OA	SMOC2
GNAS	2.89e-14	0.297475	0.848	0.572	6.35e-10	OA	GNAS
PDGFRA	3.21e-14	0.39737	0.583	0.312	7.05e-10	OA	PDGFRA
ENG	3.83e-14	0.331945	0.694	0.386	8.42e-10	OA	ENG
TRAM1	5.92e-14	0.285186	0.809	0.535	1.3e-09	OA	TRAM1
LPAR1	6.55e-14	0.283819	0.531	0.242	1.44e-09	OA	LPAR1
OAT	1.02e-13	0.255391	0.494	0.195	2.24e-09	OA	OAT
KCNQ1OT1	2.2e-13	0.289681	0.471	0.181	4.84e-09	OA	KCNQ1OT1
EMILIN1	2.49e-13	0.332098	0.489	0.214	5.47e-09	OA	EMILIN1
CD99	2.62e-13	0.297849	0.922	0.749	5.77e-09	OA	CD99
CLDN11	2.88e-13	0.35174	0.267	0.037	6.33e-09	OA	CLDN11
EFEMP2	3.04e-13	0.29217	0.824	0.563	6.67e-09	OA	EFEMP2
CHPF	3.04e-13	0.269486	0.564	0.265	6.68e-09	OA	CHPF
ANXA6	4.04e-13	0.256945	0.472	0.181	8.89e-09	OA	ANXA6
PHACTR2	4.09e-13	0.423778	0.757	0.516	9e-09	OA	PHACTR2
RPL37	4.23e-13	0.303884	1	1	9.3e-09	OA	RPL37
PXDN	5.5e-13	0.279237	0.716	0.405	1.21e-08	OA	PXDN
CYBA	5.64e-13	0.324199	0.73	0.488	1.24e-08	OA	CYBA
S100A13	6.65e-13	0.310618	0.915	0.74	1.46e-08	OA	S100A13
EIF3L	6.66e-13	0.287885	0.735	0.493	1.46e-08	OA	EIF3L
RPS10	8.05e-13	0.256189	0.985	0.949	1.77e-08	OA	RPS10
PCOLCE	8.14e-13	0.324031	0.641	0.358	1.79e-08	OA	PCOLCE
SEC61B	8.21e-13	0.260245	0.989	0.902	1.8e-08	OA	SEC61B
IL6ST	9.31e-13	0.350606	0.829	0.577	2.05e-08	OA	IL6ST
COL6A3	9.4e-13	0.386415	0.722	0.447	2.07e-08	OA	COL6A3
C1GALT1	1.08e-12	0.271512	0.644	0.358	2.37e-08	OA	C1GALT1
ELL2	1.34e-12	0.331235	0.773	0.544	2.95e-08	OA	ELL2
APLP2	1.51e-12	0.31098	0.806	0.558	3.33e-08	OA	APLP2
LINC00657	1.94e-12	0.275355	0.637	0.349	4.27e-08	OA	LINC00657
NR4A1	2.39e-12	0.437679	0.295	0.07	5.24e-08	OA	NR4A1
KDELR2	2.96e-12	0.303709	0.9	0.73	6.5e-08	OA	KDELR2
CYR61	3.35e-12	0.252189	0.978	0.865	7.36e-08	OA	CYR61
KLF2	4.05e-12	0.257713	0.306	0.074	8.9e-08	OA	KLF2
CKAP4	4.46e-12	0.28745	0.905	0.698	9.8e-08	OA	CKAP4
PDLIM5	5.81e-12	0.294561	0.8	0.54	1.28e-07	OA	PDLIM5
ACTN4	6.13e-12	0.299437	0.79	0.516	1.35e-07	OA	ACTN4
NME4	6.22e-12	0.279203	0.881	0.656	1.37e-07	OA	NME4
SEMA3C	6.57e-12	0.505033	0.563	0.326	1.44e-07	OA	SEMA3C
ADAMTS1	7.16e-12	0.35832	0.827	0.6	1.57e-07	OA	ADAMTS1
NPC2	9.71e-12	0.340657	0.849	0.595	2.14e-07	OA	NPC2
SURF4	1.16e-11	0.264437	0.705	0.405	2.54e-07	OA	SURF4
DSTN	1.44e-11	0.299748	0.999	0.986	3.16e-07	OA	DSTN
TMA7	1.52e-11	0.25224	0.997	0.977	3.34e-07	OA	TMA7
LMO7-AS1	1.57e-11	0.269584	0.557	0.293	3.45e-07	OA	LMO7-AS1
NDUFB1	1.8e-11	0.307976	0.887	0.66	3.96e-07	OA	NDUFB1
RPL38	1.91e-11	0.372562	1	1	4.19e-07	OA	RPL38
PDPN	2.05e-11	0.267684	0.609	0.344	4.51e-07	OA	PDPN
ITGA11	2.25e-11	0.286273	0.52	0.256	4.94e-07	OA	ITGA11
TOMM5	2.41e-11	0.271824	0.392	0.158	5.29e-07	OA	TOMM5
VEPH1	3e-11	0.254303	0.259	0.051	6.59e-07	OA	VEPH1
HMGN1	3.05e-11	0.254415	0.964	0.837	6.71e-07	OA	HMGN1
STK17B	3.15e-11	0.262351	0.368	0.126	6.92e-07	OA	STK17B
MAP1LC3A	3.21e-11	0.37934	0.773	0.605	7.07e-07	OA	MAP1LC3A
ZFP36	3.22e-11	0.29367	0.417	0.172	7.08e-07	OA	ZFP36
SLC38A2	3.52e-11	0.270627	0.773	0.488	7.73e-07	OA	SLC38A2
FAM114A1	5.42e-11	0.261506	0.679	0.4	1.19e-06	OA	FAM114A1
F3	5.94e-11	0.35624	0.473	0.209	1.3e-06	OA	F3
NAA38	5.94e-11	0.266483	0.882	0.688	1.3e-06	OA	NAA38
GLRX	7.57e-11	0.314274	0.71	0.447	1.66e-06	OA	GLRX
DHRS3	9.39e-11	0.253794	0.39	0.158	2.06e-06	OA	DHRS3
AHNAK	1.11e-10	0.263476	0.787	0.535	2.43e-06	OA	AHNAK
GPX1	1.71e-10	0.254692	0.974	0.916	3.76e-06	OA	GPX1
TLN1	2.04e-10	0.283865	0.805	0.558	4.49e-06	OA	TLN1
TMEM258	2.27e-10	0.328844	0.942	0.856	4.99e-06	OA	TMEM258
MT1E	4.49e-10	0.289529	0.965	0.847	9.88e-06	OA	MT1E
FST	8.54e-10	0.257396	0.6	0.34	1.88e-05	OA	FST
NNMT	9.22e-10	0.279378	0.927	0.781	2.03e-05	OA	NNMT
FOSB	2.19e-09	0.255441	0.51	0.27	4.81e-05	OA	FOSB
PRRX2	3.11e-09	0.2853	0.65	0.428	6.84e-05	OA	PRRX2
MT1M	3.4e-09	0.289142	0.571	0.321	7.47e-05	OA	MT1M
SSR3	4.45e-09	0.283478	0.896	0.716	9.79e-05	OA	SSR3
ARL4C	6.38e-09	0.258824	0.345	0.144	0.000140203	OA	ARL4C
MEST	7.02e-09	0.367602	0.341	0.149	0.000154397	OA	MEST
COL5A1	8.68e-09	0.410748	0.566	0.372	0.000190826	OA	COL5A1
TUBA1B	1.02e-08	0.275018	0.878	0.707	0.000225042	OA	TUBA1B
PENK	2.01e-08	0.416403	0.279	0.102	0.000441601	OA	PENK
CHI3L1	2.4e-08	0.313725	0.998	0.977	0.000528501	OA	CHI3L1
NBL1	4.34e-08	0.327665	0.527	0.344	0.000954302	OA	NBL1
RPS29	1.43e-07	0.441786	1	1	0.00314429	OA	RPS29
GALNT1	2.57e-07	0.255037	0.819	0.586	0.0056484	OA	GALNT1
NDUFA4L2	3e-07	0.3389	0.886	0.749	0.00659814	OA	NDUFA4L2
SPARC	5.26e-07	0.430599	0.976	0.893	0.0115575	OA	SPARC
RRBP1	6.22e-07	0.303117	0.837	0.665	0.0136826	OA	RRBP1
HIST1H4C	6.75e-07	0.65775	0.601	0.405	0.0148369	OA	HIST1H4C
COL3A1	1.54e-06	0.372144	0.967	0.907	0.0338089	OA	COL3A1
COL5A2	3.55e-06	0.254393	0.658	0.484	0.077972	OA	COL5A2
ATP5I	1.29e-05	0.365506	0.954	0.912	0.283995	OA	ATP5I
CYTL1	3.48e-05	0.326373	0.259	0.13	0.766058	OA	CYTL1
PTX3	0.000297523	0.271352	0.8	0.767	1	OA	PTX3
TGFBI	0.000824653	0.277136	0.941	0.884	1	OA	TGFBI

## Sheet: TableS4_HomC
Table S4. DEGs between healthy and OA cartilage for HomC, HTC-1 and ProFC
	p_val	avg_log2FC	pct.1	pct.2	p_val_adj	cluster	gene
HLA-B	2.66992e-68	2.81496	1	0.879	5.86954e-64	Health	HLA-B
B2M	4.19192e-64	2.05075	1	1	9.21552e-60	Health	B2M
CCL5	5.09122e-64	5.32439	0.962	0.092	1.11925e-59	Health	CCL5
FAU	2.41649e-45	1.26756	1	0.993	5.3124e-41	Health	FAU
RPS25	1.1209e-43	1.25909	0.998	1	2.46419e-39	Health	RPS25
PHLDA2	1.48287e-43	1.94565	0.945	0.681	3.25995e-39	Health	PHLDA2
ARF4	1.31402e-42	1.73626	0.969	0.83	2.88873e-38	Health	ARF4
HLA-A	3.95854e-42	1.47757	1	0.979	8.70246e-38	Health	HLA-A
TAP1	3.38833e-41	1.67957	0.817	0.248	7.44891e-37	Health	TAP1
CCL3	8.91482e-41	3.82699	0.784	0.092	1.95983e-36	Health	CCL3
GBP1	1.2469e-39	2.11762	0.767	0.142	2.74118e-35	Health	GBP1
RPL21	1.00126e-38	1.029	1	1	2.20116e-34	Health	RPL21
SSR4	1.25584e-36	1.30316	0.964	0.872	2.76084e-32	Health	SSR4
RPS27A	2.39825e-36	0.980065	1	1	5.2723e-32	Health	RPS27A
SERPINB7	9.85378e-36	2.45764	0.678	0.028	2.16626e-31	Health	SERPINB7
SELK	1.14593e-35	1.58403	0.952	0.851	2.51921e-31	Health	SELK
CYCS	3.85834e-34	1.15453	0.976	0.936	8.48217e-30	Health	CYCS
CEBPB	1.10567e-33	1.45933	0.938	0.752	2.43071e-29	Health	CEBPB
DNAJB9	1.44107e-33	1.8209	0.87	0.461	3.16805e-29	Health	DNAJB9
RPL26	2.47583e-33	0.96455	1	1	5.44287e-29	Health	RPL26
TIMP1	5.03387e-33	2.35294	0.993	0.986	1.10664e-28	Health	TIMP1
IFI6	1.76426e-32	1.60676	0.974	0.83	3.87855e-28	Health	IFI6
WARS	2.32392e-32	1.71123	0.781	0.376	5.1089e-28	Health	WARS
CSF2	1.45837e-31	3.60683	0.618	0.021	3.20609e-27	Health	CSF2
CCL3L3	2.99713e-31	4.10724	0.601	0.007	6.58888e-27	Health	CCL3L3
RPS16	3.43552e-30	0.907444	1	1	7.55265e-26	Health	RPS16
SERP1	1.27744e-29	1.24228	0.959	0.865	2.80831e-25	Health	SERP1
PLIN2	3.01713e-28	1.69408	0.885	0.589	6.63287e-24	Health	PLIN2
CCL20	1.29297e-27	1.96036	0.988	0.61	2.84246e-23	Health	CCL20
IRF1	2.47926e-27	1.60721	0.853	0.511	5.45041e-23	Health	IRF1
RPL13	2.93534e-27	0.746069	1	1	6.45306e-23	Health	RPL13
RPL31	3.30555e-27	0.914228	0.998	0.979	7.26691e-23	Health	RPL31
SDF2L1	1.17447e-26	2.06083	0.752	0.348	2.58196e-22	Health	SDF2L1
PSMB9	1.51314e-26	1.28223	0.788	0.44	3.32649e-22	Health	PSMB9
UBE2B	1.55256e-26	1.01966	0.911	0.766	3.41314e-22	Health	UBE2B
RPLP2	6.16174e-26	0.703194	1	1	1.3546e-21	Health	RPLP2
RPS23	7.56891e-26	0.751599	0.998	1	1.66395e-21	Health	RPS23
SELM	1.11178e-25	0.909099	0.983	0.993	2.44414e-21	Health	SELM
ISG15	1.99569e-25	1.53095	0.925	0.702	4.38733e-21	Health	ISG15
RPS21	2.05777e-25	0.866381	0.988	0.957	4.5238e-21	Health	RPS21
MANF	2.42907e-25	1.91357	0.856	0.652	5.34006e-21	Health	MANF
RPS19	2.34531e-24	0.668065	1	1	5.15594e-20	Health	RPS19
MAP1LC3B	3.61265e-24	0.833511	0.954	0.872	7.94205e-20	Health	MAP1LC3B
MORF4L2	7.8784e-24	0.972098	0.909	0.752	1.73199e-19	Health	MORF4L2
CDV3	2.7991e-23	0.974588	0.69	0.298	6.15354e-19	Health	CDV3
EDF1	6.80891e-23	0.795069	0.988	0.972	1.49687e-18	Health	EDF1
MT-ND2	8.01973e-23	1.47871	0.947	0.915	1.76306e-18	Health	MT-ND2
PSME2	1.76572e-22	0.899136	0.923	0.787	3.88177e-18	Health	PSME2
TCEA1	1.80182e-22	1.00379	0.849	0.603	3.96112e-18	Health	TCEA1
RPS5	2.4157e-22	0.643445	1	1	5.31067e-18	Health	RPS5
RPL8	3.04556e-22	0.588228	1	1	6.69536e-18	Health	RPL8
MYDGF	5.64881e-22	0.921549	0.981	0.979	1.24183e-17	Health	MYDGF
RPL34	5.88891e-22	0.732911	0.995	1	1.29462e-17	Health	RPL34
RPL27A	8.35692e-22	0.717996	0.998	1	1.83719e-17	Health	RPL27A
RPL30	1.12035e-21	0.622157	0.998	1	2.46299e-17	Health	RPL30
RPS14	1.61884e-21	0.594098	1	1	3.55886e-17	Health	RPS14
RBCK1	1.68667e-20	0.8775	0.757	0.461	3.70797e-16	Health	RBCK1
POLR2K	2.28954e-20	0.820415	0.909	0.844	5.03333e-16	Health	POLR2K
CXCL3	2.75477e-20	1.35554	0.942	0.496	6.0561e-16	Health	CXCL3
AC003092.1	3.22477e-20	1.49804	0.63	0.227	7.08934e-16	Health	AC003092.1
COPE	4.40183e-20	0.83196	0.911	0.759	9.67697e-16	Health	COPE
TNFAIP6	5.50849e-20	1.69131	0.959	0.794	1.21099e-15	Health	TNFAIP6
TMED2	5.81181e-20	0.901419	0.868	0.695	1.27767e-15	Health	TMED2
RPS3A	1.04871e-19	0.63255	1	1	2.30548e-15	Health	RPS3A
RPL28	1.1305e-19	0.580403	1	0.993	2.48529e-15	Health	RPL28
TYMP	1.25432e-19	1.02928	0.849	0.709	2.7575e-15	Health	TYMP
COX7A2L	1.45519e-19	0.723307	0.897	0.78	3.19908e-15	Health	COX7A2L
RPL35A	1.47163e-19	0.544013	0.998	1	3.23524e-15	Health	RPL35A
COX17	1.84973e-19	0.915591	0.954	0.894	4.06644e-15	Health	COX17
CSTB	2.11949e-19	1.0045	0.959	0.915	4.65948e-15	Health	CSTB
C1S	2.48648e-19	0.837941	0.885	0.681	5.46628e-15	Health	C1S
RPL35	5.8175e-19	0.580432	1	1	1.27892e-14	Health	RPL35
RPL41	7.09688e-19	0.468879	1	1	1.56018e-14	Health	RPL41
HLA-E	7.90736e-19	0.845468	0.938	0.872	1.73835e-14	Health	HLA-E
RPS24	7.91191e-19	0.580857	0.998	1	1.73935e-14	Health	RPS24
DYNLL1	8.04147e-19	0.747283	0.993	0.979	1.76784e-14	Health	DYNLL1
UFM1	8.23365e-19	0.844218	0.82	0.596	1.81009e-14	Health	UFM1
CES1	1.04458e-18	1.32215	0.481	0.071	2.2964e-14	Health	CES1
RPS15	1.14378e-18	0.507135	1	1	2.51448e-14	Health	RPS15
CREM	1.55843e-18	1.22272	0.728	0.418	3.42605e-14	Health	CREM
SEC61B	1.6947e-18	0.737965	0.978	0.965	3.72563e-14	Health	SEC61B
KDELR2	1.98614e-18	0.815474	0.911	0.844	4.36633e-14	Health	KDELR2
HSPA5	2.21657e-18	1.66963	0.897	0.823	4.87291e-14	Health	HSPA5
ISG20	2.2405e-18	1.35032	0.728	0.447	4.92551e-14	Health	ISG20
SNU13	2.57337e-18	0.746316	0.938	0.915	5.65731e-14	Health	SNU13
SNRPD2	4.61482e-18	0.761543	0.957	0.879	1.01452e-13	Health	SNRPD2
DDIT3	5.57579e-18	1.48838	0.875	0.73	1.22578e-13	Health	DDIT3
RPL14	6.13764e-18	0.661574	0.993	0.986	1.3493e-13	Health	RPL14
MT-ND5	7.42903e-18	1.25658	0.76	0.518	1.6332e-13	Health	MT-ND5
SRM	7.48268e-18	0.853104	0.733	0.433	1.64499e-13	Health	SRM
RNF187	7.99123e-18	0.814693	0.543	0.149	1.75679e-13	Health	RNF187
GOLT1B	8.7033e-18	0.860736	0.688	0.369	1.91333e-13	Health	GOLT1B
MT-ND4	8.92817e-18	1.23983	0.923	0.929	1.96277e-13	Health	MT-ND4
RPS15A	9.07225e-18	0.609024	1	1	1.99444e-13	Health	RPS15A
RPS17	9.48751e-18	0.519055	1	1	2.08573e-13	Health	RPS17
SAA1	9.79865e-18	1.70604	0.579	0.191	2.15413e-13	Health	SAA1
CPXM1	9.91406e-18	0.956495	0.399	0.007	2.17951e-13	Health	CPXM1
OSTC	1.08541e-17	0.856292	0.88	0.73	2.38616e-13	Health	OSTC
IFIT3	1.34531e-17	1.56712	0.7	0.376	2.95753e-13	Health	IFIT3
BET1	1.62215e-17	0.882687	0.7	0.348	3.56614e-13	Health	BET1
STX11	1.73703e-17	0.777384	0.543	0.142	3.81868e-13	Health	STX11
C6orf48	1.7854e-17	0.88114	0.959	0.922	3.92503e-13	Health	C6orf48
RPL23A	2.26195e-17	0.529347	1	0.993	4.97267e-13	Health	RPL23A
RPL15	2.70619e-17	0.464649	1	1	5.9493e-13	Health	RPL15
INSIG1	2.85556e-17	1.09305	0.613	0.234	6.27765e-13	Health	INSIG1
STC2	3.02247e-17	1.04765	0.565	0.191	6.64461e-13	Health	STC2
DNAJB11	3.91566e-17	1.03175	0.736	0.482	8.6082e-13	Health	DNAJB11
PHF5A	5.94862e-17	0.842663	0.62	0.277	1.30774e-12	Health	PHF5A
RPS6	5.97847e-17	0.582142	0.995	1	1.31431e-12	Health	RPS6
CXCL8	6.1397e-17	1.00513	1	0.858	1.34975e-12	Health	CXCL8
RPLP1	6.81425e-17	0.472649	1	1	1.49805e-12	Health	RPLP1
RPL36AL	7.06313e-17	0.621953	0.995	0.993	1.55276e-12	Health	RPL36AL
CHCHD2	8.2987e-17	0.670609	0.99	0.993	1.82439e-12	Health	CHCHD2
RPL13A	9.62383e-17	0.567594	1	1	2.1157e-12	Health	RPL13A
BTG3	9.78909e-17	0.723534	0.873	0.695	2.15203e-12	Health	BTG3
PLPP5	1.00805e-16	0.939908	0.724	0.468	2.21611e-12	Health	PLPP5
IFI27	1.0509e-16	0.668717	0.887	0.723	2.3103e-12	Health	IFI27
MT-CO1	1.07008e-16	1.20293	0.969	0.972	2.35246e-12	Health	MT-CO1
RPL10	2.27343e-16	0.533531	1	1	4.99791e-12	Health	RPL10
RPS7	3.94931e-16	0.574827	0.993	0.972	8.68216e-12	Health	RPS7
PTGS2	3.98471e-16	1.20206	0.618	0.255	8.75998e-12	Health	PTGS2
BST2	4.0175e-16	0.745976	0.493	0.092	8.83208e-12	Health	BST2
RPS20	4.37564e-16	0.472597	1	1	9.6194e-12	Health	RPS20
PSMB8	4.92135e-16	0.79915	0.81	0.638	1.08191e-11	Health	PSMB8
C14orf166	6.06849e-16	0.695792	0.88	0.801	1.3341e-11	Health	C14orf166
BCL2A1	6.77331e-16	1.38235	0.442	0.064	1.48904e-11	Health	BCL2A1
PAPPA2	6.90083e-16	0.895402	0.361	0.007	1.51708e-11	Health	PAPPA2
RPS18	8.57961e-16	0.478032	1	1	1.88614e-11	Health	RPS18
RSAD2	1.22657e-15	1.47558	0.387	0.028	2.69649e-11	Health	RSAD2
RAC1	1.66683e-15	0.553066	0.962	0.943	3.66437e-11	Health	RAC1
RPL27	2.68886e-15	0.457394	0.995	0.993	5.91118e-11	Health	RPL27
VAMP2	3.18796e-15	0.794352	0.81	0.624	7.0084e-11	Health	VAMP2
CHMP5	3.92944e-15	0.66005	0.853	0.766	8.63847e-11	Health	CHMP5
HLA-C	4.43783e-15	0.745787	0.993	0.965	9.75613e-11	Health	HLA-C
NDP	5.35804e-15	0.88362	0.452	0.085	1.17791e-10	Health	NDP
HNRNPC	5.89512e-15	0.688844	0.957	0.957	1.29598e-10	Health	HNRNPC
IL32	7.20636e-15	1.14624	0.493	0.149	1.58425e-10	Health	IL32
TRMT112	7.67514e-15	0.720349	0.962	0.95	1.6873e-10	Health	TRMT112
S100A11	1.0339e-14	0.65233	0.995	1	2.27292e-10	Health	S100A11
NGF	1.49902e-14	1.01808	0.454	0.121	3.29545e-10	Health	NGF
ORMDL1	2.18667e-14	0.757663	0.805	0.631	4.80717e-10	Health	ORMDL1
BTN3A2	3.10394e-14	0.534771	0.32	0	6.82369e-10	Health	BTN3A2
NUCB2	3.35842e-14	0.86148	0.714	0.489	7.38314e-10	Health	NUCB2
IDO1	4.0934e-14	1.05838	0.317	0	8.99894e-10	Health	IDO1
PARP14	4.50893e-14	0.711483	0.579	0.255	9.91244e-10	Health	PARP14
UBA52	4.74191e-14	0.427742	0.995	0.986	1.04246e-09	Health	UBA52
EPSTI1	5.19754e-14	0.717525	0.502	0.156	1.14263e-09	Health	EPSTI1
POMP	6.53046e-14	0.518767	0.964	0.95	1.43566e-09	Health	POMP
EPB41L4A-AS1	8.45543e-14	0.848851	0.74	0.546	1.85884e-09	Health	EPB41L4A-AS1
RND3	8.7693e-14	1.05265	0.868	0.745	1.92784e-09	Health	RND3
MTHFD2	9.41995e-14	0.752477	0.644	0.348	2.07088e-09	Health	MTHFD2
GSTO1	1.34085e-13	0.795161	0.889	0.837	2.94772e-09	Health	GSTO1
RPS3	1.48307e-13	0.461688	1	0.993	3.26039e-09	Health	RPS3
CXCL5	1.5209e-13	0.751397	0.627	0.248	3.34355e-09	Health	CXCL5
NANS	1.60653e-13	0.744734	0.647	0.39	3.5318e-09	Health	NANS
NFE2L2	2.6563e-13	0.796974	0.714	0.482	5.83962e-09	Health	NFE2L2
HSPE1	3.35574e-13	0.60904	0.942	0.929	7.37727e-09	Health	HSPE1
CST3	3.76114e-13	0.70881	0.901	0.887	8.26849e-09	Health	CST3
COX4I1	3.86457e-13	0.541824	0.971	0.929	8.49588e-09	Health	COX4I1
ATP5G1	3.93954e-13	0.708544	0.868	0.78	8.66068e-09	Health	ATP5G1
SVIP	3.99537e-13	0.707303	0.733	0.511	8.78342e-09	Health	SVIP
WNT5A	4.10054e-13	0.575495	0.454	0.113	9.01463e-09	Health	WNT5A
ARL1	4.23877e-13	0.742845	0.724	0.539	9.31851e-09	Health	ARL1
GBP2	4.44858e-13	0.826847	0.512	0.206	9.77975e-09	Health	GBP2
PDIA4	5.07171e-13	0.959393	0.63	0.369	1.11496e-08	Health	PDIA4
XBP1	5.43822e-13	0.766657	0.904	0.851	1.19554e-08	Health	XBP1
SSR3	5.68595e-13	0.718376	0.921	0.894	1.25e-08	Health	SSR3
MSC	6.89563e-13	0.699458	0.767	0.525	1.51594e-08	Health	MSC
TRIB3	7.01465e-13	1.24132	0.375	0.064	1.5421e-08	Health	TRIB3
KYNU	7.79676e-13	0.78791	0.565	0.199	1.71404e-08	Health	KYNU
RP11-262H14.3	8.07639e-13	0.440903	0.291	0	1.77551e-08	Health	RP11-262H14.3
PRDX4	8.09244e-13	0.730427	0.796	0.674	1.77904e-08	Health	PRDX4
MT-ND1	8.56591e-13	0.772182	0.913	0.915	1.88313e-08	Health	MT-ND1
RPL18A	8.67155e-13	0.439545	0.998	1	1.90635e-08	Health	RPL18A
GBP3	9.81192e-13	0.688755	0.442	0.121	2.15705e-08	Health	GBP3
SHFM1	9.99178e-13	0.524093	0.959	0.915	2.19659e-08	Health	SHFM1
SLC15A4	1.18846e-12	0.698379	0.44	0.128	2.61272e-08	Health	SLC15A4
PSME1	1.26916e-12	0.632388	0.889	0.723	2.79012e-08	Health	PSME1
TMEM167A	1.44841e-12	0.586886	0.817	0.695	3.18419e-08	Health	TMEM167A
SEC61G	1.48129e-12	0.512622	0.988	1	3.25648e-08	Health	SEC61G
CD40	1.50763e-12	0.710372	0.401	0.099	3.31436e-08	Health	CD40
LAPTM4A	1.68823e-12	0.808437	0.988	0.972	3.7114e-08	Health	LAPTM4A
RPS12	1.73311e-12	0.430158	1	1	3.81006e-08	Health	RPS12
GBP4	1.80512e-12	0.578752	0.293	0.007	3.96838e-08	Health	GBP4
CMPK2	1.95604e-12	0.538183	0.303	0.014	4.30016e-08	Health	CMPK2
MIR4435-2HG	2.48515e-12	0.944428	0.745	0.567	5.46334e-08	Health	MIR4435-2HG
ARL6IP1	2.67188e-12	0.826865	0.625	0.397	5.87386e-08	Health	ARL6IP1
IL36G	3.02044e-12	1.22347	0.279	0	6.64015e-08	Health	IL36G
PMAIP1	3.32036e-12	1.25308	0.536	0.227	7.29947e-08	Health	PMAIP1
CRELD2	3.49098e-12	1.00433	0.531	0.255	7.67457e-08	Health	CRELD2
GUK1	3.58902e-12	0.55305	0.928	0.908	7.8901e-08	Health	GUK1
IFI44L	4.09626e-12	0.585197	0.421	0.099	9.00521e-08	Health	IFI44L
LINC00152	4.66608e-12	0.770554	0.897	0.787	1.02579e-07	Health	LINC00152
TRAPPC4	4.72362e-12	0.660872	0.798	0.688	1.03844e-07	Health	TRAPPC4
YIF1A	4.75436e-12	0.679859	0.781	0.638	1.0452e-07	Health	YIF1A
IL23A	4.98483e-12	2.16243	0.322	0.028	1.09586e-07	Health	IL23A
ANGPTL4	5.29051e-12	0.979294	0.421	0.113	1.16307e-07	Health	ANGPTL4
RPL4	5.35648e-12	0.45603	0.986	0.993	1.17757e-07	Health	RPL4
DNAJA1	5.60601e-12	0.645891	0.897	0.816	1.23243e-07	Health	DNAJA1
LSM3	5.82707e-12	0.591432	0.885	0.78	1.28102e-07	Health	LSM3
RPS11	6.0089e-12	0.375868	0.998	1	1.321e-07	Health	RPS11
VNN1	6.25161e-12	0.623044	0.325	0.035	1.37435e-07	Health	VNN1
MAGOHB	6.32646e-12	0.672776	0.582	0.319	1.39081e-07	Health	MAGOHB
NAMPT	6.63941e-12	0.721953	0.822	0.709	1.45961e-07	Health	NAMPT
GNG11	7.22317e-12	0.855191	0.683	0.418	1.58794e-07	Health	GNG11
C5orf56	7.78851e-12	0.692125	0.608	0.348	1.71223e-07	Health	C5orf56
GCLM	8.24408e-12	0.920652	0.692	0.496	1.81238e-07	Health	GCLM
NDUFS5	8.50163e-12	0.554323	0.957	0.901	1.869e-07	Health	NDUFS5
ALG2	9.42681e-12	0.70379	0.587	0.333	2.07239e-07	Health	ALG2
EEF1A1	9.69117e-12	0.485647	1	1	2.13051e-07	Health	EEF1A1
FCAMR	9.78955e-12	0.627432	0.296	0.014	2.15214e-07	Health	FCAMR
HSP90B1	1.00682e-11	0.776465	0.933	0.922	2.2134e-07	Health	HSP90B1
C12orf57	1.52965e-11	0.590669	0.981	0.965	3.36278e-07	Health	C12orf57
RPL23	1.66646e-11	0.473023	0.993	0.972	3.66355e-07	Health	RPL23
TRAM1	1.77804e-11	0.632108	0.752	0.582	3.90884e-07	Health	TRAM1
MEI1	2.17763e-11	0.544107	0.341	0.05	4.78729e-07	Health	MEI1
PSMA3	2.5187e-11	0.606293	0.834	0.716	5.53711e-07	Health	PSMA3
PDIA6	2.77933e-11	0.783218	0.837	0.787	6.11008e-07	Health	PDIA6
CDK2AP2	2.79601e-11	0.967329	0.654	0.433	6.14676e-07	Health	CDK2AP2
MT-CYB	2.95596e-11	0.86708	0.868	0.844	6.49838e-07	Health	MT-CYB
RPL24	2.9561e-11	0.388093	0.995	1	6.49869e-07	Health	RPL24
RHEB	3.04007e-11	0.555295	0.935	0.901	6.6833e-07	Health	RHEB
PDIA3	3.09915e-11	0.758603	0.858	0.816	6.81316e-07	Health	PDIA3
C1orf43	3.17529e-11	0.558844	0.839	0.794	6.98056e-07	Health	C1orf43
EIF1B	3.40992e-11	0.58182	0.921	0.887	7.49638e-07	Health	EIF1B
PTRH2	3.42715e-11	0.602481	0.454	0.17	7.53425e-07	Health	PTRH2
MAT2A	4.07344e-11	0.570801	0.599	0.319	8.95506e-07	Health	MAT2A
HLA-F	4.17794e-11	0.614423	0.498	0.22	9.18478e-07	Health	HLA-F
APOL6	4.55818e-11	0.606061	0.454	0.17	1.00207e-06	Health	APOL6
IGFBP2	4.77047e-11	0.698297	0.397	0.106	1.04874e-06	Health	IGFBP2
ETV7	5.52772e-11	0.481947	0.397	0.092	1.21521e-06	Health	ETV7
ATP6V0B	7.20885e-11	0.541287	0.954	0.936	1.58479e-06	Health	ATP6V0B
VKORC1	7.76019e-11	0.654363	0.724	0.574	1.706e-06	Health	VKORC1
DNPEP	8.86159e-11	0.605743	0.589	0.348	1.94813e-06	Health	DNPEP
PILRA	9.12886e-11	0.433821	0.288	0.028	2.00689e-06	Health	PILRA
SLC7A11	1.03071e-10	0.585252	0.447	0.163	2.26591e-06	Health	SLC7A11
STAT1	1.05858e-10	0.644642	0.781	0.624	2.32719e-06	Health	STAT1
IL20	1.11382e-10	0.913316	0.257	0.007	2.44862e-06	Health	IL20
IFI35	1.30441e-10	0.707386	0.606	0.404	2.86761e-06	Health	IFI35
LSM8	1.54365e-10	0.58467	0.743	0.582	3.39357e-06	Health	LSM8
RPS10	1.56181e-10	0.521305	0.897	0.844	3.43347e-06	Health	RPS10
C14orf142	1.56594e-10	0.567804	0.462	0.191	3.44256e-06	Health	C14orf142
LINC00882	1.66643e-10	0.616751	0.312	0.05	3.66348e-06	Health	LINC00882
MT-CO2	1.66897e-10	0.95734	0.964	0.986	3.66907e-06	Health	MT-CO2
DUSP5	1.67442e-10	0.524246	0.322	0.057	3.68105e-06	Health	DUSP5
DNAJC21	1.67986e-10	0.485401	0.389	0.113	3.69301e-06	Health	DNAJC21
EBNA1BP2	1.76025e-10	0.61116	0.784	0.667	3.86973e-06	Health	EBNA1BP2
OASL	2.0427e-10	0.641555	0.375	0.092	4.49068e-06	Health	OASL
FOSL1	2.08395e-10	0.729211	0.553	0.326	4.58136e-06	Health	FOSL1
TIMP3	2.45357e-10	0.808313	0.546	0.298	5.39393e-06	Health	TIMP3
RPA3	2.65509e-10	0.632318	0.728	0.582	5.83694e-06	Health	RPA3
RPL5	2.66274e-10	0.442443	0.988	0.972	5.85378e-06	Health	RPL5
ATF3	3.35553e-10	1.28078	0.644	0.411	7.37679e-06	Health	ATF3
CTSS	3.46864e-10	0.552968	0.644	0.383	7.62545e-06	Health	CTSS
IFIT2	3.47785e-10	0.987572	0.3	0.043	7.6457e-06	Health	IFIT2
TRIM69	3.6109e-10	0.450558	0.31	0.05	7.93821e-06	Health	TRIM69
LAMTOR5	4.00173e-10	0.461575	0.933	0.936	8.79741e-06	Health	LAMTOR5
MMP3	4.22514e-10	0.828751	1	0.986	9.28854e-06	Health	MMP3
TERF2IP	4.28715e-10	0.641473	0.8	0.674	9.42487e-06	Health	TERF2IP
PLSCR1	4.44713e-10	0.60914	0.714	0.553	9.77657e-06	Health	PLSCR1
GDF15	5.07319e-10	1.23087	0.716	0.454	1.11529e-05	Health	GDF15
MAX	5.08862e-10	0.550208	0.565	0.34	1.11868e-05	Health	MAX
DNM3OS	5.10144e-10	0.729023	0.454	0.184	1.1215e-05	Health	DNM3OS
RPL18	5.35823e-10	0.393031	0.998	1	1.17795e-05	Health	RPL18
OAS1	5.49865e-10	0.548712	0.382	0.106	1.20882e-05	Health	OAS1
RHOQ	6.88573e-10	0.589911	0.474	0.22	1.51376e-05	Health	RHOQ
PPP1R15A	7.28277e-10	0.68847	0.887	0.83	1.60105e-05	Health	PPP1R15A
CD74	7.35191e-10	0.758456	0.375	0.106	1.61624e-05	Health	CD74
FKBP11	9.26648e-10	0.777757	0.55	0.312	2.03714e-05	Health	FKBP11
DNAJC25	9.32369e-10	0.571205	0.474	0.213	2.04972e-05	Health	DNAJC25
ASXL1	9.36492e-10	0.440266	0.329	0.078	2.05878e-05	Health	ASXL1
ZNF593	9.42234e-10	0.514492	0.798	0.681	2.07141e-05	Health	ZNF593
MT-ATP6	1.1745e-09	0.553657	0.87	0.83	2.58203e-05	Health	MT-ATP6
P4HB	1.19562e-09	0.544897	0.911	0.894	2.62846e-05	Health	P4HB
PPIB	1.38615e-09	0.641271	0.94	0.957	3.04731e-05	Health	PPIB
MAFF	1.74862e-09	0.744836	0.707	0.574	3.84417e-05	Health	MAFF
INSIG2	1.79358e-09	0.54598	0.582	0.355	3.943e-05	Health	INSIG2
ITM2B	1.80989e-09	0.517035	0.95	0.901	3.97887e-05	Health	ITM2B
SQRDL	1.89363e-09	0.58197	0.481	0.241	4.16296e-05	Health	SQRDL
MIR22HG	2.00725e-09	0.758451	0.683	0.532	4.41274e-05	Health	MIR22HG
ESF1	2.15529e-09	0.607433	0.649	0.475	4.7382e-05	Health	ESF1
CCNI	2.168e-09	0.450041	0.882	0.851	4.76613e-05	Health	CCNI
DYNLT1	2.47381e-09	0.525768	0.863	0.787	5.43842e-05	Health	DYNLT1
DDIT4	3.32934e-09	1.20305	0.312	0.071	7.31922e-05	Health	DDIT4
RPS13	3.66774e-09	0.340517	1	1	8.06316e-05	Health	RPS13
ARF1	3.6864e-09	0.444981	0.913	0.915	8.10419e-05	Health	ARF1
TMED5	4.01278e-09	0.503885	0.462	0.206	8.82169e-05	Health	TMED5
HNRNPA0	4.94819e-09	0.550528	0.781	0.681	0.000108781	Health	HNRNPA0
IL15RA	5.62198e-09	0.598981	0.538	0.312	0.000123594	Health	IL15RA
KLF5	5.76849e-09	0.509795	0.341	0.099	0.000126814	Health	KLF5
ATP6V1B2	6.01296e-09	0.516058	0.611	0.397	0.000132189	Health	ATP6V1B2
FICD	6.07981e-09	0.580205	0.425	0.184	0.000133658	Health	FICD
TMEM140	6.46297e-09	0.547988	0.399	0.149	0.000142082	Health	TMEM140
SNX3	7.00084e-09	0.414727	0.882	0.83	0.000153906	Health	SNX3
GNL3	7.18555e-09	0.585492	0.659	0.496	0.000157967	Health	GNL3
ERH	7.66478e-09	0.465173	0.904	0.908	0.000168503	Health	ERH
SLC43A3	8.12923e-09	0.645187	0.728	0.582	0.000178713	Health	SLC43A3
MZT1	8.5217e-09	0.508832	0.514	0.27	0.000187341	Health	MZT1
VAMP5	9.55043e-09	0.63736	0.861	0.816	0.000209957	Health	VAMP5
FAM96B	9.69766e-09	0.467713	0.947	0.922	0.000213193	Health	FAM96B
EIF4A2	1.01648e-08	0.510682	0.918	0.858	0.000223462	Health	EIF4A2
PDLIM4	1.05688e-08	0.685366	0.743	0.667	0.000232345	Health	PDLIM4
UBE2L6	1.06466e-08	0.58292	0.623	0.418	0.000234056	Health	UBE2L6
HAPLN3	1.1023e-08	0.460668	0.31	0.078	0.000242329	Health	HAPLN3
MSANTD3	1.22785e-08	0.440345	0.397	0.149	0.00026993	Health	MSANTD3
DERL1	1.25902e-08	0.529288	0.55	0.333	0.000276784	Health	DERL1
AMD1	1.3887e-08	0.549047	0.603	0.383	0.000305291	Health	AMD1
ZNF506	1.44199e-08	0.398594	0.303	0.071	0.000317006	Health	ZNF506
ZP3	1.44303e-08	0.698023	0.433	0.206	0.000317237	Health	ZP3
CCT8	1.45595e-08	0.514111	0.704	0.525	0.000320075	Health	CCT8
TPT1	1.53026e-08	0.300545	1	1	0.000336412	Health	TPT1
ISCU	1.55128e-08	0.52764	0.887	0.858	0.000341034	Health	ISCU
RNF181	1.567e-08	0.559297	0.882	0.851	0.00034449	Health	RNF181
PLGRKT	1.64291e-08	0.519887	0.517	0.298	0.000361178	Health	PLGRKT
IER3IP1	1.64492e-08	0.513176	0.731	0.589	0.000361619	Health	IER3IP1
NOS2	1.68425e-08	0.692686	0.276	0.05	0.000370265	Health	NOS2
OAZ1	1.76472e-08	0.396686	0.995	0.993	0.000387956	Health	OAZ1
TRAF1	1.89389e-08	0.553376	0.404	0.156	0.000416352	Health	TRAF1
RPL36A	2.19198e-08	0.468842	0.947	0.879	0.000481884	Health	RPL36A
CAMLG	2.2654e-08	0.545998	0.7	0.546	0.000498026	Health	CAMLG
ELP5	2.43126e-08	0.48394	0.591	0.369	0.000534488	Health	ELP5
FGF2	2.60605e-08	0.682188	0.55	0.355	0.000572915	Health	FGF2
HSPA9	2.97843e-08	0.638708	0.786	0.66	0.000654779	Health	HSPA9
FAM3C	3.07189e-08	0.523943	0.728	0.56	0.000675323	Health	FAM3C
GNB2L1	3.10276e-08	0.459476	0.978	0.993	0.00068211	Health	GNB2L1
YWHAG	3.7668e-08	0.480119	0.56	0.348	0.000828093	Health	YWHAG
COA6	3.85518e-08	0.450971	0.565	0.355	0.000847524	Health	COA6
PNPLA8	3.85696e-08	0.523728	0.44	0.227	0.000847915	Health	PNPLA8
AURKAIP1	4.05134e-08	0.470005	0.863	0.816	0.000890646	Health	AURKAIP1
SESN2	4.05249e-08	0.599788	0.325	0.099	0.0008909	Health	SESN2
ITGB8	4.08784e-08	0.40231	0.305	0.078	0.00089867	Health	ITGB8
CCND1	4.25865e-08	0.523533	0.738	0.532	0.000936222	Health	CCND1
HERPUD1	4.37512e-08	1.47513	0.755	0.759	0.000961827	Health	HERPUD1
DNAJC1	4.50089e-08	0.711701	0.75	0.723	0.000989476	Health	DNAJC1
HSBP1	4.51846e-08	0.407204	0.906	0.894	0.000993339	Health	HSBP1
UBALD2	4.77962e-08	0.421973	0.334	0.106	0.00105075	Health	UBALD2
NENF	4.84109e-08	0.443394	0.829	0.787	0.00106427	Health	NENF
EIF6	5.45647e-08	0.452121	0.837	0.794	0.00119955	Health	EIF6
HSD11B1	5.59625e-08	0.851143	0.692	0.482	0.00123028	Health	HSD11B1
ANAPC13	5.66229e-08	0.49832	0.683	0.525	0.0012448	Health	ANAPC13
GFPT1	5.7113e-08	0.476644	0.413	0.184	0.00125557	Health	GFPT1
MRPS12	5.78358e-08	0.497072	0.726	0.596	0.00127146	Health	MRPS12
TRIM22	5.99477e-08	0.370207	0.291	0.071	0.00131789	Health	TRIM22
DRAM1	6.08027e-08	0.529986	0.719	0.546	0.00133669	Health	DRAM1
DPH3	6.27288e-08	0.564703	0.618	0.461	0.00137903	Health	DPH3
PARM1	6.54075e-08	0.387007	0.257	0.05	0.00143792	Health	PARM1
ZRANB2	6.79626e-08	0.531127	0.601	0.383	0.00149409	Health	ZRANB2
BUD31	7.18119e-08	0.466848	0.868	0.872	0.00157871	Health	BUD31
SAMD9L	8.87118e-08	0.526003	0.44	0.206	0.00195024	Health	SAMD9L
SEC11C	8.91216e-08	0.581548	0.675	0.511	0.00195925	Health	SEC11C
NUB1	9.94405e-08	0.470608	0.519	0.312	0.0021861	Health	NUB1
PPP1R2	1.03558e-07	0.498224	0.632	0.468	0.00227661	Health	PPP1R2
BRI3	1.12517e-07	0.50354	0.856	0.809	0.00247357	Health	BRI3
TANK	1.16147e-07	0.550219	0.625	0.461	0.00255337	Health	TANK
IGFBP5	1.18186e-07	0.926224	0.401	0.191	0.00259821	Health	IGFBP5
RPL19	1.18534e-07	0.270268	0.998	1	0.00260586	Health	RPL19
RPL29	1.18928e-07	0.281662	0.998	1	0.00261451	Health	RPL29
EEF1B2	1.30712e-07	0.384446	0.952	0.957	0.00287358	Health	EEF1B2
PSMA5	1.4715e-07	0.472882	0.764	0.66	0.00323494	Health	PSMA5
VIMP	1.52947e-07	0.496654	0.964	0.95	0.00336238	Health	VIMP
THUMPD3-AS1	1.53065e-07	0.680359	0.575	0.44	0.00336499	Health	THUMPD3-AS1
CA12	1.54364e-07	0.384335	0.279	0.064	0.00339354	Health	CA12
NUPR1	1.56436e-07	0.576052	0.952	0.908	0.00343909	Health	NUPR1
RPL32	1.77415e-07	0.267357	1	1	0.00390029	Health	RPL32
RABAC1	1.91785e-07	0.505882	0.889	0.858	0.00421619	Health	RABAC1
CSNK1G1	2.0109e-07	0.515624	0.317	0.106	0.00442076	Health	CSNK1G1
RAB5A	2.08891e-07	0.515078	0.512	0.319	0.00459225	Health	RAB5A
EI24	2.09966e-07	0.424348	0.661	0.511	0.0046159	Health	EI24
FAM177A1	2.10214e-07	0.410956	0.817	0.752	0.00462135	Health	FAM177A1
IL7R	2.16113e-07	0.446221	0.272	0.071	0.00475103	Health	IL7R
LMAN1	2.25722e-07	0.568874	0.709	0.589	0.00496227	Health	LMAN1
RABGGTB	2.56972e-07	0.515667	0.599	0.454	0.00564928	Health	RABGGTB
RSL24D1	2.68865e-07	0.414396	0.803	0.702	0.00591073	Health	RSL24D1
ABI3BP	2.77946e-07	0.586631	0.454	0.262	0.00611037	Health	ABI3BP
PSMA7	2.96505e-07	0.382233	0.971	0.972	0.00651836	Health	PSMA7
LY6E	2.98627e-07	0.432865	0.916	0.901	0.00656502	Health	LY6E
ADRM1	3.01616e-07	0.518226	0.784	0.695	0.00663072	Health	ADRM1
NXT1	3.06763e-07	0.56848	0.666	0.567	0.00674388	Health	NXT1
HSPD1	3.11684e-07	0.506846	0.719	0.589	0.00685206	Health	HSPD1
MIR155HG	3.20055e-07	0.497364	0.375	0.149	0.0070361	Health	MIR155HG
SNRPD1	3.82373e-07	0.476712	0.841	0.837	0.00840608	Health	SNRPD1
SP100	4.07306e-07	0.463569	0.656	0.504	0.00895422	Health	SP100
SLC30A7	4.47973e-07	0.353806	0.305	0.092	0.00984823	Health	SLC30A7
TTC32	4.61198e-07	0.408217	0.303	0.099	0.010139	Health	TTC32
SCAF11	4.73651e-07	0.447681	0.647	0.504	0.0104127	Health	SCAF11
MRPL55	4.81585e-07	0.507705	0.712	0.61	0.0105872	Health	MRPL55
HMGA1	4.82004e-07	0.399976	0.738	0.56	0.0105964	Health	HMGA1
ZC3HAV1	5.1831e-07	0.644223	0.435	0.234	0.0113945	Health	ZC3HAV1
PLTP	5.22476e-07	0.490775	0.308	0.099	0.0114861	Health	PLTP
CIB1	5.55593e-07	0.42772	0.885	0.837	0.0122141	Health	CIB1
CRELD1	5.56429e-07	0.431297	0.368	0.163	0.0122325	Health	CRELD1
TMEM38B	5.94916e-07	0.500547	0.49	0.284	0.0130786	Health	TMEM38B
MIS12	5.96818e-07	0.460719	0.394	0.184	0.0131204	Health	MIS12
MT-ND6	5.98513e-07	0.5417	0.459	0.262	0.0131577	Health	MT-ND6
HAS2	6.07267e-07	0.446538	0.257	0.064	0.0133502	Health	HAS2
TMED7	6.36419e-07	0.379633	0.389	0.17	0.013991	Health	TMED7
DYNLT3	7.13101e-07	0.476617	0.519	0.34	0.0156768	Health	DYNLT3
MRPL50	8.41021e-07	0.479249	0.603	0.454	0.018489	Health	MRPL50
LY96	8.45287e-07	0.492064	0.401	0.191	0.0185828	Health	LY96
MGST1	8.68528e-07	0.264909	0.827	0.589	0.0190937	Health	MGST1
MMP13	9.18197e-07	0.760844	0.389	0.17	0.0201856	Health	MMP13
NDUFA11	9.35518e-07	0.424003	0.808	0.787	0.0205664	Health	NDUFA11
PSAP	9.50458e-07	0.307457	0.969	0.972	0.0208949	Health	PSAP
HM13	1.00492e-06	0.464316	0.82	0.745	0.0220922	Health	HM13
TMEM50B	1.00881e-06	0.513273	0.442	0.27	0.0221776	Health	TMEM50B
TOMM20	1.05622e-06	0.450548	0.76	0.631	0.0232199	Health	TOMM20
DPM1	1.05688e-06	0.539593	0.678	0.574	0.0232345	Health	DPM1
TMEM248	1.11931e-06	0.461223	0.548	0.383	0.0246069	Health	TMEM248
DGUOK	1.17779e-06	0.424566	0.861	0.816	0.0258925	Health	DGUOK
ATP5J	1.19698e-06	0.354757	0.921	0.95	0.0263145	Health	ATP5J
SPCS2	1.33357e-06	0.489002	0.892	0.922	0.0293172	Health	SPCS2
TUSC3	1.35919e-06	1.17494	0.611	0.511	0.0298803	Health	TUSC3
TCEB1	1.40128e-06	0.384975	0.913	0.851	0.0308057	Health	TCEB1
HAGH	1.45198e-06	0.421674	0.55	0.383	0.0319204	Health	HAGH
G3BP2	1.4952e-06	0.453222	0.445	0.262	0.0328704	Health	G3BP2
IL1B	1.51959e-06	0.761705	0.332	0.113	0.0334067	Health	IL1B
RCN1	1.52212e-06	0.427794	0.728	0.638	0.0334622	Health	RCN1
CASP4	1.59073e-06	0.424029	0.478	0.284	0.0349707	Health	CASP4
NFKBIA	1.59406e-06	0.723362	0.904	0.837	0.0350438	Health	NFKBIA
JMJD6	1.62568e-06	0.435532	0.5	0.312	0.035739	Health	JMJD6
NOP10	1.85122e-06	0.36064	0.952	0.929	0.0406972	Health	NOP10
GLTSCR2	1.85486e-06	0.394112	0.832	0.738	0.0407772	Health	GLTSCR2
LINC00493	1.86751e-06	0.411477	0.798	0.702	0.0410554	Health	LINC00493
DNAJB6	1.88815e-06	0.469718	0.81	0.787	0.041509	Health	DNAJB6
ATOX1	1.90594e-06	0.438316	0.889	0.901	0.0419002	Health	ATOX1
FCMR	2.02705e-06	0.421694	0.334	0.142	0.0445627	Health	FCMR
DAP	2.07931e-06	0.477029	0.577	0.426	0.0457115	Health	DAP
MPLKIP	2.1196e-06	0.4737	0.558	0.39	0.0465973	Health	MPLKIP
MTDH	2.15643e-06	0.418003	0.906	0.908	0.047407	Health	MTDH
LINC01588	2.31758e-06	0.514733	0.409	0.199	0.0509496	Health	LINC01588
SRPRB	2.3771e-06	0.513219	0.656	0.596	0.0522583	Health	SRPRB
TNFAIP8	2.87932e-06	0.591833	0.57	0.447	0.0632989	Health	TNFAIP8
TEX30	3.06438e-06	0.448846	0.5	0.319	0.0673673	Health	TEX30
PARP12	3.13839e-06	0.329403	0.288	0.099	0.0689944	Health	PARP12
DDX24	3.18411e-06	0.429797	0.899	0.908	0.0699995	Health	DDX24
ALKBH5	3.26207e-06	0.421025	0.433	0.248	0.0717132	Health	ALKBH5
PARP9	3.34245e-06	0.386201	0.358	0.17	0.0734804	Health	PARP9
TRIM27	3.42353e-06	0.444098	0.464	0.284	0.0752629	Health	TRIM27
SLC3A2	3.43733e-06	0.544944	0.925	0.922	0.0755662	Health	SLC3A2
UBE2M	3.44927e-06	0.448215	0.447	0.277	0.0758287	Health	UBE2M
HIPK2	3.45219e-06	0.310134	0.267	0.085	0.075893	Health	HIPK2
SAR1A	3.49842e-06	0.631882	0.632	0.518	0.0769093	Health	SAR1A
COMMD6	3.52946e-06	0.367381	0.911	0.894	0.0775917	Health	COMMD6
UBE2D1	3.63001e-06	0.51872	0.478	0.333	0.0798021	Health	UBE2D1
SWI5	3.71535e-06	0.452388	0.647	0.56	0.0816783	Health	SWI5
LRRC47	3.74905e-06	0.388493	0.385	0.199	0.0824192	Health	LRRC47
SMCO4	3.75963e-06	0.375962	0.341	0.149	0.0826517	Health	SMCO4
LSM5	4.04096e-06	0.423665	0.798	0.759	0.0888365	Health	LSM5
C19orf53	4.10837e-06	0.340617	0.916	0.901	0.0903185	Health	C19orf53
YIPF5	4.2298e-06	0.459603	0.587	0.475	0.0929878	Health	YIPF5
SSR2	4.25493e-06	0.515894	0.88	0.894	0.0935404	Health	SSR2
BAG3	4.34581e-06	0.521283	0.375	0.206	0.0955382	Health	BAG3
GHITM	4.38734e-06	0.361553	0.844	0.83	0.0964512	Health	GHITM
TUBE1	4.52648e-06	0.339368	0.298	0.121	0.09951	Health	TUBE1
HYOU1	4.71511e-06	0.44806	0.346	0.156	0.103657	Health	HYOU1
PML	4.75542e-06	0.293925	0.286	0.099	0.104543	Health	PML
CIRBP	5.21525e-06	0.365211	0.959	0.972	0.114652	Health	CIRBP
TMEM208	5.21865e-06	0.460764	0.81	0.759	0.114727	Health	TMEM208
CLDND1	5.31645e-06	0.399538	0.483	0.319	0.116877	Health	CLDND1
PIM3	5.56282e-06	0.523254	0.498	0.333	0.122293	Health	PIM3
ASAH1	5.59236e-06	0.461768	0.474	0.305	0.122943	Health	ASAH1
SEC61A1	5.71301e-06	0.449951	0.647	0.482	0.125595	Health	SEC61A1
MYL12A	5.81478e-06	0.418263	0.923	0.915	0.127832	Health	MYL12A
SUPT4H1	5.92853e-06	0.368524	0.774	0.723	0.130333	Health	SUPT4H1
FEN1	6.03463e-06	0.336539	0.298	0.113	0.132665	Health	FEN1
FKBP2	6.31653e-06	0.473348	0.832	0.773	0.138863	Health	FKBP2
NDUFAF4	6.53223e-06	0.531112	0.651	0.525	0.143605	Health	NDUFAF4
TGIF1	6.69456e-06	0.619917	0.743	0.66	0.147173	Health	TGIF1
SRPRA	6.92256e-06	0.465845	0.555	0.376	0.152186	Health	SRPRA
MGAT2	6.95267e-06	0.51214	0.512	0.383	0.152848	Health	MGAT2
SMS	7.2721e-06	0.440492	0.596	0.433	0.15987	Health	SMS
CAPN2	7.34502e-06	0.322458	0.425	0.234	0.161473	Health	CAPN2
SBDS	7.36298e-06	0.352669	0.88	0.915	0.161868	Health	SBDS
GSTP1	7.62975e-06	0.307305	0.969	0.993	0.167732	Health	GSTP1
PGM3	7.8757e-06	0.406354	0.433	0.241	0.173139	Health	PGM3
TMEM261	7.88893e-06	0.402003	0.587	0.426	0.17343	Health	TMEM261
APOL2	7.89832e-06	0.444833	0.389	0.206	0.173637	Health	APOL2
TOMM7	8.16443e-06	0.279858	0.964	0.979	0.179487	Health	TOMM7
CMPK1	8.26445e-06	0.392618	0.56	0.404	0.181686	Health	CMPK1
TRMT10C	8.50423e-06	0.332944	0.466	0.277	0.186957	Health	TRMT10C
HSPA13	8.81408e-06	0.32627	0.279	0.106	0.193769	Health	HSPA13
IFT20	8.99214e-06	0.466333	0.536	0.418	0.197683	Health	IFT20
ERP29	9.01626e-06	0.423436	0.738	0.674	0.198213	Health	ERP29
LRIF1	9.09453e-06	0.62253	0.55	0.447	0.199934	Health	LRIF1
FAM174A	9.10141e-06	0.33318	0.413	0.227	0.200085	Health	FAM174A
NFE2L1	9.34944e-06	0.442482	0.541	0.404	0.205538	Health	NFE2L1
THAP9-AS1	9.43928e-06	0.407444	0.387	0.22	0.207513	Health	THAP9-AS1
SPCS3	1.06111e-05	0.450055	0.546	0.383	0.233274	Health	SPCS3
RNF149	1.11882e-05	0.376583	0.428	0.241	0.245961	Health	RNF149
BEX2	1.11923e-05	0.411507	0.387	0.184	0.24605	Health	BEX2
HSP90AA1	1.1611e-05	0.478298	0.983	0.993	0.255257	Health	HSP90AA1
ANXA5	1.21032e-05	0.380048	0.971	0.979	0.266077	Health	ANXA5
NMB	1.21165e-05	0.496206	0.44	0.27	0.266368	Health	NMB
ST3GAL1	1.25005e-05	0.389379	0.399	0.22	0.274811	Health	ST3GAL1
SF3B5	1.31223e-05	0.436684	0.918	0.922	0.288481	Health	SF3B5
BET1L	1.32429e-05	0.330929	0.341	0.156	0.291133	Health	BET1L
TBPL1	1.33992e-05	0.416015	0.397	0.234	0.294568	Health	TBPL1
SAP30	1.41289e-05	0.28547	0.274	0.099	0.31061	Health	SAP30
CISD2	1.41713e-05	0.419048	0.721	0.631	0.311543	Health	CISD2
ARPC5	1.49741e-05	0.407979	0.63	0.518	0.32919	Health	ARPC5
TRAPPC3	1.58478e-05	0.329771	0.745	0.681	0.348398	Health	TRAPPC3
AHSA1	1.66145e-05	0.430966	0.587	0.447	0.365252	Health	AHSA1
TMBIM6	1.71427e-05	0.281198	0.94	0.95	0.376864	Health	TMBIM6
PNRC1	1.73308e-05	0.347589	0.882	0.872	0.381	Health	PNRC1
OSER1-AS1	1.76544e-05	0.368455	0.267	0.099	0.388115	Health	OSER1-AS1
BTF3L4	1.80214e-05	0.431813	0.651	0.553	0.396181	Health	BTF3L4
FAM129A	1.86647e-05	0.328395	0.26	0.099	0.410325	Health	FAM129A
NUS1	1.86996e-05	0.336301	0.351	0.177	0.411093	Health	NUS1
MRPS33	1.89786e-05	0.398442	0.762	0.752	0.417225	Health	MRPS33
TAF9	1.95784e-05	0.369981	0.736	0.681	0.430411	Health	TAF9
COX6B1	1.96469e-05	0.31193	0.971	0.965	0.431917	Health	COX6B1
GORASP2	1.98619e-05	0.458357	0.591	0.433	0.436645	Health	GORASP2
CALR	2.12179e-05	0.548205	0.928	0.936	0.466455	Health	CALR
GFPT2	2.15278e-05	0.398966	0.411	0.255	0.473267	Health	GFPT2
HSPH1	2.17915e-05	0.467451	0.541	0.39	0.479065	Health	HSPH1
RFNG	2.2111e-05	0.304709	0.272	0.106	0.486088	Health	RFNG
DNAJC3	2.24567e-05	0.501312	0.584	0.475	0.493688	Health	DNAJC3
MGST3	2.2757e-05	0.43412	0.796	0.73	0.50029	Health	MGST3
GPBP1	2.36677e-05	0.399474	0.488	0.312	0.52031	Health	GPBP1
BCAS2	2.37395e-05	0.451143	0.671	0.567	0.52189	Health	BCAS2
ERGIC2	2.50994e-05	0.408378	0.541	0.411	0.551785	Health	ERGIC2
GOT1	2.54097e-05	0.452378	0.37	0.213	0.558607	Health	GOT1
BIRC2	2.63727e-05	0.388703	0.526	0.383	0.579777	Health	BIRC2
COX7B	2.68761e-05	0.307721	0.945	0.922	0.590844	Health	COX7B
GALNT15	2.84164e-05	0.314892	0.274	0.106	0.624706	Health	GALNT15
SEC31A	2.87059e-05	0.376409	0.488	0.326	0.631071	Health	SEC31A
SOD1	2.96389e-05	0.323669	0.964	0.986	0.651581	Health	SOD1
GLRX5	3.0054e-05	0.325551	0.466	0.284	0.660707	Health	GLRX5
CREG1	3.05714e-05	0.448904	0.51	0.397	0.672081	Health	CREG1
SAP18	3.12883e-05	0.346052	0.935	0.957	0.687842	Health	SAP18
MRPL40	3.18404e-05	0.41309	0.651	0.539	0.699979	Health	MRPL40
YRDC	3.21044e-05	0.384059	0.356	0.199	0.705782	Health	YRDC
PLAUR	3.21148e-05	0.515067	0.596	0.489	0.706013	Health	PLAUR
TMEM147	3.23617e-05	0.343267	0.834	0.851	0.711439	Health	TMEM147
N4BP2L2	3.3214e-05	0.442731	0.726	0.688	0.730177	Health	N4BP2L2
UBXN4	3.43241e-05	0.376073	0.837	0.78	0.754582	Health	UBXN4
TMED9	3.82913e-05	0.388281	0.95	0.915	0.841795	Health	TMED9
BLZF1	3.88147e-05	0.285501	0.315	0.135	0.853301	Health	BLZF1
METTL9	3.89433e-05	0.360173	0.481	0.333	0.85613	Health	METTL9
RAMP1	4.16274e-05	0.323986	0.351	0.156	0.915136	Health	RAMP1
C19orf70	4.30572e-05	0.382206	0.683	0.652	0.94657	Health	C19orf70
SARS	4.39391e-05	0.34412	0.709	0.603	0.965956	Health	SARS
BNIP3	4.54059e-05	0.435815	0.579	0.461	0.998203	Health	BNIP3
PCYT1A	4.88419e-05	0.346758	0.264	0.113	1	Health	PCYT1A
PSMB2	5.0094e-05	0.374723	0.812	0.823	1	Health	PSMB2
ADAR	5.0431e-05	0.365907	0.519	0.369	1	Health	ADAR
KXD1	5.2354e-05	0.367976	0.654	0.574	1	Health	KXD1
GABARAPL2	5.33852e-05	0.375504	0.832	0.816	1	Health	GABARAPL2
SCARB2	5.47711e-05	0.362786	0.623	0.489	1	Health	SCARB2
MESDC2	5.5689e-05	0.390935	0.779	0.766	1	Health	MESDC2
EEF1D	5.67906e-05	0.328389	0.959	0.993	1	Health	EEF1D
SNHG9	5.75903e-05	0.419297	0.445	0.284	1	Health	SNHG9
TRMT6	5.84736e-05	0.402663	0.481	0.326	1	Health	TRMT6
CALM1	6.08682e-05	0.39405	0.918	0.901	1	Health	CALM1
POLR2F	6.26521e-05	0.340743	0.853	0.837	1	Health	POLR2F
ATP6V0E1	6.52322e-05	0.354271	0.971	0.979	1	Health	ATP6V0E1
DTX3L	6.64147e-05	0.275418	0.272	0.113	1	Health	DTX3L
HSPA1B	6.87788e-05	0.685299	0.351	0.199	1	Health	HSPA1B
ADPRM	6.90563e-05	0.318655	0.267	0.121	1	Health	ADPRM
LMAN2	6.93411e-05	0.359129	0.796	0.759	1	Health	LMAN2
RAB18	7.97481e-05	0.34366	0.649	0.546	1	Health	RAB18
SURF4	8.00387e-05	0.449269	0.683	0.638	1	Health	SURF4
TRIM56	8.1233e-05	0.353713	0.466	0.319	1	Health	TRIM56
CFLAR	8.61591e-05	0.435822	0.565	0.468	1	Health	CFLAR
ENO2	8.81741e-05	0.251412	0.255	0.099	1	Health	ENO2
PITHD1	9.04067e-05	0.389702	0.635	0.553	1	Health	PITHD1
RIPK2	9.18318e-05	0.401742	0.587	0.447	1	Health	RIPK2
SPG20	9.5038e-05	0.351398	0.512	0.376	1	Health	SPG20
TMEM39A	9.52759e-05	0.346678	0.312	0.156	1	Health	TMEM39A
EIF3G	9.79702e-05	0.382766	0.834	0.787	1	Health	EIF3G
SLC39A7	9.92784e-05	0.429023	0.536	0.433	1	Health	SLC39A7
LAP3	0.000104928	0.367066	0.406	0.255	1	Health	LAP3
WBP2	0.000106012	0.411752	0.702	0.688	1	Health	WBP2
SLFN5	0.000107039	0.311485	0.279	0.128	1	Health	SLFN5
GCH1	0.000107377	0.386361	0.498	0.376	1	Health	GCH1
MAPRE1	0.000111192	0.353828	0.495	0.355	1	Health	MAPRE1
SFPQ	0.000114177	0.387491	0.671	0.574	1	Health	SFPQ
TM2D2	0.000117192	0.314001	0.382	0.227	1	Health	TM2D2
NUDC	0.000117422	0.375271	0.817	0.773	1	Health	NUDC
CTBS	0.000118372	0.295611	0.399	0.234	1	Health	CTBS
MPHOSPH8	0.000118535	0.340394	0.675	0.624	1	Health	MPHOSPH8
GOLGA5	0.000118837	0.292428	0.288	0.135	1	Health	GOLGA5
SLBP	0.000119592	0.340675	0.498	0.348	1	Health	SLBP
CASP7	0.000122007	0.301164	0.332	0.17	1	Health	CASP7
NBEAL1	0.000122713	0.350261	0.392	0.255	1	Health	NBEAL1
MRPS21	0.000124277	0.353237	0.841	0.787	1	Health	MRPS21
CUTA	0.000124551	0.38057	0.781	0.716	1	Health	CUTA
TTC14	0.00012618	0.331994	0.351	0.199	1	Health	TTC14
ADPRHL2	0.000128572	0.424292	0.514	0.397	1	Health	ADPRHL2
DESI1	0.000129652	0.32019	0.507	0.355	1	Health	DESI1
HES4	0.000131344	0.703964	0.7	0.574	1	Health	HES4
PPA1	0.00013627	0.458581	0.692	0.674	1	Health	PPA1
ULBP2	0.000136421	0.298264	0.25	0.106	1	Health	ULBP2
ZNHIT1	0.000137353	0.324371	0.772	0.738	1	Health	ZNHIT1
MT-CO3	0.000143282	0.360568	0.918	0.993	1	Health	MT-CO3
FGD5-AS1	0.000149823	0.316926	0.346	0.191	1	Health	FGD5-AS1
ACADVL	0.000151576	0.368475	0.596	0.496	1	Health	ACADVL
MKKS	0.00015417	0.349363	0.639	0.553	1	Health	MKKS
DDX18	0.000155887	0.404678	0.82	0.809	1	Health	DDX18
ACTR6	0.000159661	0.308136	0.312	0.163	1	Health	ACTR6
PLA2G4A	0.000168177	0.398126	0.3	0.156	1	Health	PLA2G4A
ZNFX1	0.000168974	0.372759	0.454	0.319	1	Health	ZNFX1
EMC9	0.000169316	0.313328	0.368	0.22	1	Health	EMC9
TIMM10B	0.000169596	0.358703	0.44	0.305	1	Health	TIMM10B
DNAJB2	0.000170803	0.446052	0.49	0.39	1	Health	DNAJB2
RWDD1	0.000180135	0.335242	0.82	0.809	1	Health	RWDD1
SEC23B	0.000182476	0.365624	0.387	0.241	1	Health	SEC23B
KLF10	0.000184159	0.473386	0.413	0.277	1	Health	KLF10
TMEM219	0.000184279	0.317968	0.659	0.539	1	Health	TMEM219
ENY2	0.000191595	0.258314	0.928	0.95	1	Health	ENY2
APOL3	0.000192789	0.439208	0.589	0.475	1	Health	APOL3
SLC30A5	0.00019896	0.286555	0.308	0.163	1	Health	SLC30A5
JTB	0.000206258	0.263368	0.856	0.837	1	Health	JTB
NDUFA2	0.000209926	0.348495	0.825	0.801	1	Health	NDUFA2
ISOC2	0.000212233	0.347916	0.572	0.44	1	Health	ISOC2
ATP13A3	0.000218212	0.343502	0.423	0.291	1	Health	ATP13A3
DAD1	0.000219083	0.356594	0.947	0.957	1	Health	DAD1
ZFPL1	0.000220978	0.373482	0.543	0.447	1	Health	ZFPL1
PELO	0.000231404	0.320151	0.582	0.454	1	Health	PELO
RARRES3	0.000242648	0.509175	0.445	0.298	1	Health	RARRES3
HCCS	0.000244124	0.31927	0.452	0.319	1	Health	HCCS
GOLGA4	0.000244159	0.349604	0.536	0.404	1	Health	GOLGA4
YIPF3	0.000250662	0.328065	0.651	0.574	1	Health	YIPF3
ATP6V1E1	0.00025148	0.330546	0.827	0.766	1	Health	ATP6V1E1
SIRPA	0.000262461	0.29567	0.32	0.177	1	Health	SIRPA
POLR2H	0.000272378	0.343417	0.562	0.447	1	Health	POLR2H
PSMD7	0.00027841	0.386643	0.786	0.794	1	Health	PSMD7
XAF1	0.000292827	0.265051	0.32	0.163	1	Health	XAF1
DRAP1	0.000294571	0.315115	0.728	0.695	1	Health	DRAP1
BEX4	0.000294811	0.404797	0.5	0.397	1	Health	BEX4
SCG5	0.000300355	0.45032	0.349	0.191	1	Health	SCG5
BBC3	0.000301329	0.304244	0.351	0.199	1	Health	BBC3
EIF3A	0.000305362	0.308566	0.68	0.603	1	Health	EIF3A
RANBP1	0.000307563	0.325615	0.726	0.709	1	Health	RANBP1
TTC3	0.000309893	0.37956	0.507	0.397	1	Health	TTC3
SAR1B	0.000312719	0.409318	0.594	0.539	1	Health	SAR1B
PSMG4	0.000315001	0.268675	0.406	0.255	1	Health	PSMG4
C1D	0.000318945	0.320604	0.524	0.39	1	Health	C1D
PEX2	0.000320216	0.324452	0.368	0.22	1	Health	PEX2
TPD52L2	0.000322903	0.36193	0.572	0.475	1	Health	TPD52L2
NDUFB4	0.000323098	0.258723	0.913	0.887	1	Health	NDUFB4
RER1	0.000331208	0.332738	0.721	0.709	1	Health	RER1
DYRK4	0.000336171	0.331639	0.365	0.227	1	Health	DYRK4
DCAF10	0.000337237	0.302017	0.351	0.213	1	Health	DCAF10
DDA1	0.000342598	0.286056	0.553	0.426	1	Health	DDA1
OCIAD1	0.000345663	0.36427	0.743	0.702	1	Health	OCIAD1
LRRFIP1	0.0003524	0.340872	0.671	0.589	1	Health	LRRFIP1
CYB5A	0.000357747	0.27468	0.365	0.199	1	Health	CYB5A
UBXN1	0.000358581	0.328508	0.764	0.709	1	Health	UBXN1
PSMC2	0.000361459	0.35711	0.589	0.511	1	Health	PSMC2
HTATIP2	0.000365754	0.301817	0.474	0.362	1	Health	HTATIP2
GNPNAT1	0.000371631	0.34268	0.356	0.234	1	Health	GNPNAT1
TNFAIP3	0.000377715	0.364616	0.375	0.22	1	Health	TNFAIP3
TFG	0.000387946	0.379063	0.603	0.504	1	Health	TFG
KDELR3	0.000389328	0.27292	0.325	0.184	1	Health	KDELR3
SLAIN2	0.000403028	0.276872	0.387	0.241	1	Health	SLAIN2
TMEM258	0.000418213	0.272198	0.971	0.972	1	Health	TMEM258
DLGAP1-AS1	0.000419505	0.371912	0.375	0.241	1	Health	DLGAP1-AS1
NSMCE1	0.000424727	0.336365	0.425	0.305	1	Health	NSMCE1
TIMMDC1	0.000435612	0.376566	0.678	0.66	1	Health	TIMMDC1
AHR	0.000435959	0.321441	0.279	0.149	1	Health	AHR
C11orf24	0.000437936	0.314634	0.476	0.369	1	Health	C11orf24
CCT6A	0.000440906	0.381008	0.709	0.688	1	Health	CCT6A
SPATS2L	0.000444093	0.285916	0.572	0.447	1	Health	SPATS2L
MIEN1	0.000449213	0.31781	0.721	0.674	1	Health	MIEN1
TGDS	0.000452926	0.264952	0.252	0.121	1	Health	TGDS
CPE	0.000455592	0.25486	0.344	0.199	1	Health	CPE
SELT	0.000462107	0.300523	0.702	0.652	1	Health	SELT
IDI1	0.000465257	0.447442	0.454	0.326	1	Health	IDI1
OPTN	0.000476808	0.318919	0.743	0.66	1	Health	OPTN
DUSP10	0.000478239	0.367487	0.257	0.128	1	Health	DUSP10
MRPL4	0.000478562	0.299551	0.565	0.426	1	Health	MRPL4
MAFG	0.000493952	0.368108	0.45	0.333	1	Health	MAFG
RNF113A	0.000498034	0.340572	0.344	0.213	1	Health	RNF113A
C9orf78	0.0005064	0.276212	0.623	0.525	1	Health	C9orf78
C16orf62	0.000512667	0.298806	0.346	0.199	1	Health	C16orf62
ACO2	0.000533516	0.257478	0.344	0.199	1	Health	ACO2
RALA	0.000547982	0.353571	0.478	0.355	1	Health	RALA
CRNDE	0.000560132	0.279549	0.389	0.248	1	Health	CRNDE
PAPOLA	0.000560849	0.35893	0.632	0.589	1	Health	PAPOLA
MRPL43	0.000603156	0.277622	0.697	0.66	1	Health	MRPL43
CFAP36	0.000603493	0.335004	0.584	0.518	1	Health	CFAP36
HAT1	0.000603589	0.343536	0.428	0.305	1	Health	HAT1
NAA20	0.000608705	0.3369	0.647	0.589	1	Health	NAA20
EHD1	0.000618089	0.312015	0.31	0.177	1	Health	EHD1
C14orf119	0.000634097	0.361759	0.613	0.574	1	Health	C14orf119
RRNAD1	0.000635756	0.273913	0.272	0.142	1	Health	RRNAD1
CKS2	0.000644471	0.600011	0.55	0.475	1	Health	CKS2
LAMTOR3	0.000646287	0.309442	0.471	0.348	1	Health	LAMTOR3
TFPI2	0.000674119	0.964348	0.462	0.305	1	Health	TFPI2
UXT	0.000700387	0.287978	0.798	0.809	1	Health	UXT
CCND2	0.000704332	0.2964	0.264	0.142	1	Health	CCND2
MPV17L2	0.000714798	0.291993	0.322	0.184	1	Health	MPV17L2
PTTG1	0.000729415	0.388233	0.409	0.298	1	Health	PTTG1
UPP1	0.000730845	0.291288	0.514	0.39	1	Health	UPP1
YTHDF2	0.000731003	0.346363	0.661	0.603	1	Health	YTHDF2
CD47	0.000748095	0.347672	0.632	0.553	1	Health	CD47
BLOC1S6	0.000748194	0.345272	0.471	0.355	1	Health	BLOC1S6
TUSC2	0.000748838	0.30516	0.572	0.482	1	Health	TUSC2
MED10	0.000766168	0.349951	0.752	0.752	1	Health	MED10
ZFAND5	0.000772376	0.354859	0.577	0.489	1	Health	ZFAND5
IFI44	0.000792944	0.281878	0.315	0.184	1	Health	IFI44
SOCS3	0.000800843	0.524652	0.51	0.397	1	Health	SOCS3
WSB1	0.000817869	0.339212	0.495	0.39	1	Health	WSB1
ITGA1	0.00082045	0.367073	0.406	0.291	1	Health	ITGA1
EIF2AK2	0.000830616	0.272316	0.421	0.291	1	Health	EIF2AK2
RARS	0.00086985	0.347157	0.43	0.326	1	Health	RARS
PSMD3	0.000881001	0.35831	0.538	0.461	1	Health	PSMD3
DDX21	0.000888169	0.311285	0.885	0.851	1	Health	DDX21
IER5	0.000926431	0.325198	0.322	0.206	1	Health	IER5
CD68	0.000951316	0.335559	0.591	0.511	1	Health	CD68
LARP6	0.000952189	0.398774	0.661	0.603	1	Health	LARP6
CLTA	0.000960937	0.330062	0.923	0.915	1	Health	CLTA
ARPC1A	0.000998028	0.271706	0.594	0.489	1	Health	ARPC1A
TXNRD1	0.00100703	0.359928	0.591	0.496	1	Health	TXNRD1
AKAP12	0.00105457	0.439033	0.303	0.177	1	Health	AKAP12
SIKE1	0.00107185	0.301702	0.375	0.241	1	Health	SIKE1
DTX2	0.00107795	0.260541	0.25	0.135	1	Health	DTX2
ATP6V1G1	0.00113276	0.280157	0.928	0.965	1	Health	ATP6V1G1
PAICS	0.00113669	0.255385	0.341	0.213	1	Health	PAICS
RMDN3	0.00116601	0.258687	0.286	0.163	1	Health	RMDN3
PHLDA1	0.00119681	0.487386	0.579	0.511	1	Health	PHLDA1
C11orf1	0.00119963	0.317793	0.361	0.241	1	Health	C11orf1
PCGF5	0.00122074	0.259625	0.303	0.184	1	Health	PCGF5
C1orf52	0.0012423	0.312538	0.466	0.355	1	Health	C1orf52
IFI27L1	0.00125176	0.293668	0.303	0.177	1	Health	IFI27L1
MRPL57	0.00125555	0.324292	0.733	0.738	1	Health	MRPL57
POPDC3	0.00127458	0.337405	0.334	0.22	1	Health	POPDC3
EBLN3	0.00127764	0.253066	0.317	0.191	1	Health	EBLN3
SEC22B	0.00130749	0.328724	0.591	0.475	1	Health	SEC22B
DNAJB4	0.00138948	0.305981	0.406	0.277	1	Health	DNAJB4
MTPN	0.0013905	0.30769	0.579	0.511	1	Health	MTPN
SMIM20	0.0014057	0.328183	0.57	0.496	1	Health	SMIM20
TMEM70	0.00142488	0.338044	0.462	0.355	1	Health	TMEM70
C12orf65	0.00143857	0.281531	0.363	0.241	1	Health	C12orf65
CDK5RAP3	0.00147214	0.261992	0.312	0.191	1	Health	CDK5RAP3
MAGT1	0.00150389	0.301069	0.368	0.248	1	Health	MAGT1
UBE2E2	0.00151209	0.305872	0.397	0.298	1	Health	UBE2E2
ATG101	0.0015283	0.331632	0.68	0.667	1	Health	ATG101
HAX1	0.00153299	0.35084	0.784	0.872	1	Health	HAX1
NIFK	0.00153474	0.343271	0.591	0.525	1	Health	NIFK
DOHH	0.00153755	0.27268	0.483	0.362	1	Health	DOHH
ABHD14B	0.00153966	0.25392	0.31	0.184	1	Health	ABHD14B
GOSR2	0.00154985	0.285903	0.413	0.298	1	Health	GOSR2
CSDE1	0.00158475	0.317757	0.632	0.61	1	Health	CSDE1
MAP3K13	0.00164997	0.312083	0.625	0.56	1	Health	MAP3K13
SPCS1	0.00181855	0.274329	0.94	0.943	1	Health	SPCS1
TMEM55B	0.00182429	0.369066	0.435	0.326	1	Health	TMEM55B
CEBPZ	0.00186358	0.334118	0.596	0.546	1	Health	CEBPZ
PJA2	0.0018753	0.255045	0.373	0.255	1	Health	PJA2
CBR1	0.0018777	0.323473	0.548	0.496	1	Health	CBR1
CD82	0.00191747	0.351108	0.659	0.596	1	Health	CD82
CNPY2	0.00193898	0.261099	0.738	0.702	1	Health	CNPY2
TATDN1	0.00195722	0.341425	0.543	0.482	1	Health	TATDN1
C6orf203	0.00198841	0.25942	0.356	0.227	1	Health	C6orf203
INO80C	0.00205667	0.298317	0.399	0.291	1	Health	INO80C
HSPA8	0.00214088	0.384552	0.923	0.929	1	Health	HSPA8
LIF	0.00217221	0.366779	0.44	0.298	1	Health	LIF
SEC13	0.00225379	0.323136	0.599	0.539	1	Health	SEC13
ARMCX3	0.00228261	0.31569	0.56	0.504	1	Health	ARMCX3
PTP4A1	0.00233781	0.370355	0.644	0.624	1	Health	PTP4A1
TAF1D	0.00239578	0.49858	0.688	0.645	1	Health	TAF1D
SLC25A39	0.00243061	0.293955	0.51	0.433	1	Health	SLC25A39
SSU72	0.00243245	0.274334	0.757	0.759	1	Health	SSU72
NT5C3A	0.0024376	0.274246	0.303	0.191	1	Health	NT5C3A
BRD7	0.00253083	0.255891	0.329	0.22	1	Health	BRD7
P4HA2	0.00254203	0.285628	0.368	0.255	1	Health	P4HA2
NEU1	0.00256168	0.342643	0.524	0.433	1	Health	NEU1
GARS	0.00257329	0.381966	0.474	0.397	1	Health	GARS
MTHFD2L	0.00262297	0.315248	0.37	0.262	1	Health	MTHFD2L
PIGP	0.00263915	0.313614	0.538	0.468	1	Health	PIGP
POP7	0.00264996	0.278849	0.62	0.539	1	Health	POP7
CCNL1	0.00276439	0.655431	0.529	0.496	1	Health	CCNL1
ELOVL5	0.00285936	0.277141	0.322	0.22	1	Health	ELOVL5
CARS	0.00289624	0.268792	0.3	0.191	1	Health	CARS
TLCD1	0.00298964	0.305967	0.264	0.163	1	Health	TLCD1
FAM103A1	0.00299566	0.279633	0.534	0.433	1	Health	FAM103A1
XIAP	0.00309865	0.294559	0.435	0.333	1	Health	XIAP
BOD1	0.00322315	0.322061	0.534	0.482	1	Health	BOD1
NMI	0.00323222	0.307176	0.442	0.348	1	Health	NMI
PTS	0.00327895	0.257086	0.678	0.66	1	Health	PTS
BACH1	0.00332251	0.26652	0.252	0.149	1	Health	BACH1
POU2F2	0.00332981	0.285227	0.269	0.156	1	Health	POU2F2
SCML1	0.00333093	0.294396	0.317	0.213	1	Health	SCML1
POLR3D	0.00333911	0.291235	0.346	0.248	1	Health	POLR3D
SRSF1	0.00335383	0.301586	0.416	0.319	1	Health	SRSF1
TAF12	0.00336006	0.269253	0.644	0.582	1	Health	TAF12
ALKBH7	0.00336619	0.308577	0.507	0.433	1	Health	ALKBH7
RNASEH1	0.00336984	0.29657	0.483	0.39	1	Health	RNASEH1
TCEB3	0.00337159	0.259961	0.344	0.227	1	Health	TCEB3
ANG	0.003604	0.285526	0.267	0.156	1	Health	ANG
DAZAP1	0.00363115	0.261297	0.373	0.27	1	Health	DAZAP1
SNRPB2	0.0036821	0.31595	0.885	0.901	1	Health	SNRPB2
UBA5	0.0036876	0.258325	0.317	0.213	1	Health	UBA5
OSER1	0.00378973	0.320247	0.606	0.532	1	Health	OSER1
C6orf62	0.00380114	0.306038	0.478	0.404	1	Health	C6orf62
CEBPG	0.00396756	0.338132	0.445	0.376	1	Health	CEBPG
KRT8	0.00401142	0.315601	0.353	0.248	1	Health	KRT8
TMEM41B	0.00405701	0.297697	0.337	0.234	1	Health	TMEM41B
MCTS1	0.00408575	0.325737	0.57	0.532	1	Health	MCTS1
WBP11	0.00431545	0.325707	0.502	0.44	1	Health	WBP11
ACSL4	0.0043302	0.296307	0.413	0.319	1	Health	ACSL4
SHMT2	0.00436964	0.332324	0.423	0.34	1	Health	SHMT2
ARL8B	0.00454735	0.278627	0.413	0.333	1	Health	ARL8B
BRD2	0.00457828	0.358637	0.697	0.688	1	Health	BRD2
PCMT1	0.00458837	0.257493	0.678	0.66	1	Health	PCMT1
THAP7	0.00461448	0.253981	0.5	0.411	1	Health	THAP7
MLEC	0.00465917	0.326003	0.63	0.596	1	Health	MLEC
PSMB8-AS1	0.00481367	0.252029	0.284	0.177	1	Health	PSMB8-AS1
DHX29	0.0048653	0.293295	0.418	0.319	1	Health	DHX29
PLEKHJ1	0.00493287	0.264532	0.32	0.213	1	Health	PLEKHJ1
HDDC3	0.00507588	0.257966	0.339	0.241	1	Health	HDDC3
SLC25A37	0.00509299	0.263363	0.76	0.752	1	Health	SLC25A37
MAGOH	0.00520691	0.285178	0.639	0.589	1	Health	MAGOH
ETF1	0.00528732	0.295496	0.572	0.496	1	Health	ETF1
ZPR1	0.00532202	0.272738	0.613	0.574	1	Health	ZPR1
RPF2	0.00554811	0.320848	0.526	0.454	1	Health	RPF2
MT-ND4L	0.00577465	0.268534	0.459	0.376	1	Health	MT-ND4L
CCDC115	0.00578179	0.263258	0.337	0.241	1	Health	CCDC115
TIMM17A	0.00586406	0.328292	0.724	0.73	1	Health	TIMM17A
ADIRF	0.00590277	0.295794	0.562	0.738	1	Health	ADIRF
SRP54	0.00604217	0.281225	0.5	0.411	1	Health	SRP54
PSMD12	0.00604713	0.274805	0.589	0.518	1	Health	PSMD12
ZFAS1	0.00624256	0.264547	0.995	0.986	1	Health	ZFAS1
OTUD6B-AS1	0.00626575	0.31236	0.74	0.773	1	Health	OTUD6B-AS1
PPP1R10	0.00626942	0.320085	0.356	0.262	1	Health	PPP1R10
CNIH1	0.00679756	0.276131	0.654	0.624	1	Health	CNIH1
MARCKS	0.00689483	0.426832	0.736	0.738	1	Health	MARCKS
C1QTNF1	0.00692254	0.265937	0.425	0.348	1	Health	C1QTNF1
TMEM167B	0.00710406	0.255531	0.397	0.298	1	Health	TMEM167B
IFNGR1	0.00715262	0.302254	0.404	0.312	1	Health	IFNGR1
ARPC5L	0.00724846	0.277826	0.671	0.667	1	Health	ARPC5L
TMEM263	0.00729785	0.260792	0.469	0.383	1	Health	TMEM263
SARAF	0.00749167	0.346068	0.712	0.759	1	Health	SARAF
MRPS31	0.00756388	0.276306	0.387	0.298	1	Health	MRPS31
DYRK3	0.00767959	0.250281	0.281	0.184	1	Health	DYRK3
PYURF	0.00778109	0.283004	0.793	0.794	1	Health	PYURF
AIMP1	0.00802897	0.335666	0.74	0.759	1	Health	AIMP1
AZIN1	0.00807298	0.265988	0.291	0.206	1	Health	AZIN1
FNBP4	0.00807328	0.257514	0.327	0.234	1	Health	FNBP4
NCOA7	0.00826464	0.27165	0.553	0.475	1	Health	NCOA7
NR3C1	0.0084951	0.265515	0.464	0.383	1	Health	NR3C1
THUMPD3	0.00859296	0.273327	0.389	0.305	1	Health	THUMPD3
PSMA1	0.00884389	0.264909	0.776	0.801	1	Health	PSMA1
ZCCHC17	0.00889136	0.313352	0.635	0.617	1	Health	ZCCHC17
SH3BP5	0.00939208	0.277538	0.315	0.227	1	Health	SH3BP5
RRAD	0.00950097	0.573815	0.322	0.22	1	Health	RRAD
CHMP2B	0.00964336	0.287801	0.555	0.518	1	Health	CHMP2B
NCBP2	0.00985796	0.290592	0.558	0.525	1	Health	NCBP2
SEL1L	0.0099551	0.271392	0.31	0.227	1	Health	SEL1L
COL1A1	1.72438e-65	2.49171	1	0.365	3.79088e-61	OA	COL1A1
COL1A2	2.72083e-62	2.0791	0.972	0.341	5.98147e-58	OA	COL1A2
FOS	3.69397e-58	1.88375	0.908	0.25	8.12082e-54	OA	FOS
HIST1H4C	2.09311e-54	2.20548	0.965	0.495	4.6015e-50	OA	HIST1H4C
MALAT1	4.07118e-54	1.84104	1	1	8.95008e-50	OA	MALAT1
DCN	1.21002e-50	2.29538	1	0.885	2.6601e-46	OA	DCN
FN1	5.72646e-48	2.11859	0.986	0.738	1.25891e-43	OA	FN1
BGN	2.57644e-45	1.50964	0.872	0.291	5.66405e-41	OA	BGN
COL3A1	2.05731e-44	1.62248	0.993	0.603	4.52279e-40	OA	COL3A1
MT1F	2.31182e-41	3.01271	0.837	0.363	5.0823e-37	OA	MT1F
LGALS1	8.54016e-41	1.68252	1	0.894	1.87747e-36	OA	LGALS1
CTGF	3.99488e-40	1.54197	0.965	0.579	8.78234e-36	OA	CTGF
SPARC	5.61096e-40	1.53357	0.922	0.483	1.23351e-35	OA	SPARC
PENK	9.09847e-40	1.35891	0.44	0.017	2.00021e-35	OA	PENK
PLAC9	3.00683e-38	1.41814	0.915	0.428	6.61022e-34	OA	PLAC9
FOSB	3.3455e-38	0.970477	0.61	0.101	7.35475e-34	OA	FOSB
GAPDH	1.67161e-36	1.06623	1	0.993	3.67487e-32	OA	GAPDH
WDR18	9.91883e-36	0.727372	0.624	0.118	2.18055e-31	OA	WDR18
MT1E	2.11465e-35	2.30613	0.979	0.966	4.64886e-31	OA	MT1E
MGP	5.36605e-35	3.5869	0.965	0.757	1.17967e-30	OA	MGP
PPIA	5.58789e-35	0.910577	1	0.952	1.22844e-30	OA	PPIA
COL12A1	2.55852e-31	0.970022	0.745	0.228	5.62465e-27	OA	COL12A1
POLR2L	6.83645e-30	0.972825	0.986	0.942	1.50293e-25	OA	POLR2L
LRP1	7.80535e-30	0.705529	0.61	0.142	1.71593e-25	OA	LRP1
HMGN2	8.47181e-30	0.995634	0.95	0.671	1.86244e-25	OA	HMGN2
DMKN	3.39885e-29	0.7483	0.518	0.084	7.47203e-25	OA	DMKN
LINC00116	8.23458e-29	0.944844	0.915	0.663	1.81029e-24	OA	LINC00116
ACAN	1.68443e-28	0.719032	0.454	0.06	3.70304e-24	OA	ACAN
THY1	2.23311e-28	0.799334	0.553	0.113	4.90926e-24	OA	THY1
TUBA1A	2.49203e-28	1.05302	0.688	0.221	5.47848e-24	OA	TUBA1A
NEAT1	2.24788e-27	1.55436	0.965	0.772	4.94174e-23	OA	NEAT1
SH3BGRL3	4.68652e-27	1.12177	0.993	0.892	1.03028e-22	OA	SH3BGRL3
COL5A1	1.2602e-26	0.732541	0.525	0.111	2.77042e-22	OA	COL5A1
H3F3A	2.18075e-24	0.886535	0.986	0.832	4.79415e-20	OA	H3F3A
NME2	1.06141e-23	0.386182	0.369	0.041	2.3334e-19	OA	NME2
AKAP9	1.71873e-23	0.758418	0.83	0.401	3.77845e-19	OA	AKAP9
MT1M	2.05636e-23	2.30707	0.858	0.642	4.52071e-19	OA	MT1M
OLFML3	2.33048e-23	0.385701	0.262	0.01	5.12333e-19	OA	OLFML3
COL6A3	5.44055e-23	0.81697	0.603	0.19	1.19605e-18	OA	COL6A3
CHI3L1	1.69228e-22	1.42496	1	0.94	3.72031e-18	OA	CHI3L1
EGFLAM	3.66372e-22	0.74207	0.539	0.142	8.05432e-18	OA	EGFLAM
S100A6	4.15672e-22	1.1483	1	1	9.13814e-18	OA	S100A6
LUM	5.13886e-22	1.11502	0.993	0.971	1.12973e-17	OA	LUM
TM4SF1	6.76225e-22	0.910413	0.702	0.286	1.48661e-17	OA	TM4SF1
TACSTD2	1.23393e-21	0.717219	0.284	0.022	2.71266e-17	OA	TACSTD2
GPX1	1.32848e-21	0.835986	0.993	0.885	2.92052e-17	OA	GPX1
RERG	1.64359e-21	0.688428	0.589	0.188	3.61327e-17	OA	RERG
MT1H	1.71389e-21	3.28912	0.837	0.659	3.76781e-17	OA	MT1H
PRRX1	3.13234e-21	0.729924	0.723	0.298	6.88614e-17	OA	PRRX1
COL6A1	5.08678e-21	0.951843	0.879	0.558	1.11828e-16	OA	COL6A1
TNC	5.86552e-21	0.763291	0.809	0.399	1.28948e-16	OA	TNC
SLC39A14	2.71114e-20	0.816216	0.915	0.663	5.96016e-16	OA	SLC39A14
MT2A	2.9622e-20	1.14983	1	1	6.5121e-16	OA	MT2A
IFITM2	3.40779e-20	0.848882	0.823	0.418	7.49168e-16	OA	IFITM2
CAPNS1	4.93611e-20	0.646095	0.73	0.315	1.08515e-15	OA	CAPNS1
CYR61	7.03105e-20	1.17673	0.922	0.603	1.54571e-15	OA	CYR61
KTN1	1.05778e-19	0.750452	0.915	0.685	2.32542e-15	OA	KTN1
SOX4	1.4939e-19	1.5406	0.738	0.349	3.28418e-15	OA	SOX4
PALMD	2.04646e-19	0.774024	0.511	0.151	4.49894e-15	OA	PALMD
LDHA	2.16118e-19	0.892901	0.908	0.637	4.75115e-15	OA	LDHA
PKM	3.04629e-19	0.736314	1	0.918	6.69696e-15	OA	PKM
SLPI	5.10572e-19	2.10892	0.766	0.445	1.12244e-14	OA	SLPI
AC090498.1	6.02212e-19	0.694193	0.837	0.49	1.3239e-14	OA	AC090498.1
NDUFB1	7.29128e-19	0.672884	0.922	0.724	1.60291e-14	OA	NDUFB1
CHI3L2	8.10462e-19	1.79252	0.66	0.291	1.78172e-14	OA	CHI3L2
KMT2E-AS1	1.06649e-18	0.450171	0.333	0.05	2.34458e-14	OA	KMT2E-AS1
RP11-160E2.6	1.49774e-18	0.306852	0.255	0.022	3.29263e-14	OA	RP11-160E2.6
MT1X	2.5758e-18	1.43481	0.965	0.923	5.66264e-14	OA	MT1X
EMP2	5.84077e-18	0.620227	0.66	0.269	1.28403e-13	OA	EMP2
CEMIP	8.32333e-18	0.394552	0.298	0.041	1.8298e-13	OA	CEMIP
CBX5	1.21392e-17	0.583565	0.624	0.233	2.66868e-13	OA	CBX5
SON	1.27694e-17	0.748086	0.943	0.793	2.80723e-13	OA	SON
HOXD-AS2	1.3999e-17	0.45757	0.411	0.096	3.07754e-13	OA	HOXD-AS2
PLA2G2A	1.85443e-17	0.847839	0.277	0.034	4.07678e-13	OA	PLA2G2A
PTMS	2.79682e-17	0.712395	0.809	0.411	6.14852e-13	OA	PTMS
CITED2	3.50232e-17	0.820839	0.745	0.351	7.6995e-13	OA	CITED2
AEBP1	3.84153e-17	0.575259	0.518	0.171	8.44522e-13	OA	AEBP1
RPL22L1	4.10713e-17	0.940086	0.901	0.654	9.02912e-13	OA	RPL22L1
PTPRE	4.15717e-17	0.554727	0.638	0.276	9.13912e-13	OA	PTPRE
SEPP1	5.60909e-17	0.321937	0.291	0.038	1.2331e-12	OA	SEPP1
MRPL52	8.29665e-17	0.675509	0.95	0.774	1.82394e-12	OA	MRPL52
MIF	9.12998e-17	0.701513	0.816	0.522	2.00714e-12	OA	MIF
MRPS6	1.15802e-16	1.31844	0.858	0.62	2.54578e-12	OA	MRPS6
IGFBP6	1.25663e-16	0.409923	0.695	0.341	2.76257e-12	OA	IGFBP6
NDUFA4	1.31947e-16	0.497645	1	0.983	2.90073e-12	OA	NDUFA4
DHRS4	1.85722e-16	0.352173	0.34	0.065	4.08291e-12	OA	DHRS4
CTSC	2.08943e-16	1.78367	0.61	0.291	4.5934e-12	OA	CTSC
SDC2	3.87938e-16	0.726487	0.738	0.416	8.52843e-12	OA	SDC2
SCRG1	4.12901e-16	0.713348	0.539	0.185	9.07721e-12	OA	SCRG1
FIS1	4.74183e-16	0.600858	0.908	0.63	1.04244e-11	OA	FIS1
LINC00936	4.95073e-16	0.612855	0.518	0.18	1.08837e-11	OA	LINC00936
NR4A1	6.71159e-16	0.514641	0.383	0.087	1.47548e-11	OA	NR4A1
ENO1	7.14844e-16	0.677885	0.993	0.952	1.57151e-11	OA	ENO1
PRRX2	7.66351e-16	0.50128	0.475	0.151	1.68475e-11	OA	PRRX2
S100A13	7.82031e-16	0.856446	0.901	0.654	1.71922e-11	OA	S100A13
MEDAG	8.64082e-16	1.07239	0.752	0.462	1.8996e-11	OA	MEDAG
SULF1	8.69904e-16	0.678315	0.617	0.267	1.9124e-11	OA	SULF1
PRMT1	1.25483e-15	0.620574	0.787	0.495	2.75861e-11	OA	PRMT1
TUBA1B	1.32316e-15	0.601817	0.957	0.776	2.90883e-11	OA	TUBA1B
ANXA2	1.51444e-15	0.592743	1	0.94	3.32935e-11	OA	ANXA2
ANXA1	1.64215e-15	0.829739	0.972	0.861	3.61011e-11	OA	ANXA1
MPDU1	1.66935e-15	0.512342	0.667	0.3	3.6699e-11	OA	MPDU1
CRIP2	1.92417e-15	0.421115	0.426	0.118	4.2301e-11	OA	CRIP2
NAA38	2.24695e-15	0.496013	0.837	0.476	4.9397e-11	OA	NAA38
VIM	2.26748e-15	0.62715	0.993	0.945	4.98483e-11	OA	VIM
LGALS3	2.41287e-15	0.653313	0.979	0.921	5.30446e-11	OA	LGALS3
PCOLCE	2.81671e-15	0.430611	0.426	0.12	6.19225e-11	OA	PCOLCE
CDO1	3.45471e-15	1.00773	0.44	0.137	7.59483e-11	OA	CDO1
MT1A	3.67876e-15	0.778402	0.489	0.178	8.0874e-11	OA	MT1A
PPP2R4	3.84153e-15	0.570089	0.489	0.166	8.44523e-11	OA	PPP2R4
ZNF385A	5.74949e-15	0.550564	0.433	0.127	1.26397e-10	OA	ZNF385A
ATP5I	6.43917e-15	0.668225	0.979	0.892	1.41559e-10	OA	ATP5I
RGCC	7.10272e-15	1.0675	0.504	0.178	1.56146e-10	OA	RGCC
PLA2G16	8.63298e-15	0.494056	0.582	0.228	1.89787e-10	OA	PLA2G16
ITGA5	9.14008e-15	0.40594	0.468	0.144	2.00936e-10	OA	ITGA5
COL5A2	1.04563e-14	0.446644	0.447	0.144	2.29871e-10	OA	COL5A2
COX20	1.42386e-14	0.578419	0.837	0.51	3.1302e-10	OA	COX20
LTBP2	2.18481e-14	0.410888	0.369	0.099	4.80308e-10	OA	LTBP2
CAB39L	2.61569e-14	0.382697	0.397	0.111	5.75033e-10	OA	CAB39L
RPS28	2.98941e-14	0.535969	1	0.998	6.57191e-10	OA	RPS28
C8orf33	3.32144e-14	0.610792	0.759	0.433	7.30186e-10	OA	C8orf33
TSPAN4	3.41632e-14	0.506364	0.61	0.267	7.51043e-10	OA	TSPAN4
PMF1	3.67435e-14	0.515348	0.603	0.264	8.07768e-10	OA	PMF1
CEBPD	3.77152e-14	0.807118	0.879	0.659	8.29132e-10	OA	CEBPD
HMGN1	6.21385e-14	0.620353	0.915	0.709	1.36605e-09	OA	HMGN1
UQCC2	6.33941e-14	0.630764	0.844	0.594	1.39366e-09	OA	UQCC2
GPC6	8.66529e-14	0.377939	0.39	0.111	1.90498e-09	OA	GPC6
SMOC1	8.87107e-14	0.673599	0.61	0.293	1.95021e-09	OA	SMOC1
COMP	9.50236e-14	0.366966	0.333	0.079	2.089e-09	OA	COMP
MXRA8	9.7857e-14	0.535566	0.369	0.101	2.15129e-09	OA	MXRA8
MAF	1.01759e-13	0.418779	0.348	0.089	2.23708e-09	OA	MAF
SMOC2	1.02662e-13	0.41537	0.348	0.087	2.25691e-09	OA	SMOC2
MT1G	1.04073e-13	2.00941	0.943	0.959	2.28795e-09	OA	MT1G
ELN	1.06386e-13	0.419701	0.546	0.212	2.3388e-09	OA	ELN
EFEMP1	1.16398e-13	0.791995	0.773	0.462	2.55889e-09	OA	EFEMP1
TEX41	1.17189e-13	0.348387	0.284	0.055	2.57628e-09	OA	TEX41
PPDPF	1.19524e-13	0.636249	0.943	0.668	2.62762e-09	OA	PPDPF
ATP5E	1.28176e-13	0.486403	1	1	2.81782e-09	OA	ATP5E
CD151	1.30485e-13	0.613486	0.901	0.659	2.86859e-09	OA	CD151
PDPN	1.82791e-13	0.68357	0.865	0.594	4.01849e-09	OA	PDPN
DBI	2.00188e-13	0.654814	0.915	0.726	4.40093e-09	OA	DBI
HNRNPD	2.02267e-13	0.554796	0.738	0.423	4.44664e-09	OA	HNRNPD
RBM39	2.27074e-13	0.458965	0.95	0.808	4.992e-09	OA	RBM39
ENSA	3.14906e-13	0.521697	0.766	0.442	6.92289e-09	OA	ENSA
COX6C	3.31722e-13	0.532662	0.986	0.933	7.29258e-09	OA	COX6C
EMP1	3.35263e-13	0.459671	0.546	0.221	7.37041e-09	OA	EMP1
RPS29	3.92328e-13	0.508771	1	0.998	8.62493e-09	OA	RPS29
CALHM2	5.07541e-13	0.330955	0.255	0.046	1.11578e-08	OA	CALHM2
COPS6	5.2029e-13	0.517483	0.858	0.567	1.14381e-08	OA	COPS6
STMN1	5.56865e-13	0.272025	0.262	0.05	1.22421e-08	OA	STMN1
HNRNPL	8.45695e-13	0.303684	0.348	0.091	1.85918e-08	OA	HNRNPL
AAK1	8.83808e-13	0.521391	0.723	0.401	1.94296e-08	OA	AAK1
COPZ2	9.3739e-13	0.389351	0.433	0.147	2.06076e-08	OA	COPZ2
PSMB6	1.94408e-12	0.501925	0.965	0.837	4.27387e-08	OA	PSMB6
HNMT	2.78768e-12	0.828143	0.695	0.425	6.12844e-08	OA	HNMT
NFIC	3.24228e-12	0.456424	0.73	0.394	7.12782e-08	OA	NFIC
DSTN	3.75526e-12	0.504853	0.993	0.969	8.25556e-08	OA	DSTN
ADH5	3.80737e-12	0.423852	0.695	0.363	8.37012e-08	OA	ADH5
SNAI2	3.86513e-12	0.610224	0.496	0.204	8.4971e-08	OA	SNAI2
BAX	3.91001e-12	0.528088	0.851	0.555	8.59576e-08	OA	BAX
C17orf89	4.51127e-12	0.518663	0.901	0.685	9.91759e-08	OA	C17orf89
LOX	5.25214e-12	0.337452	0.34	0.099	1.15463e-07	OA	LOX
COL6A2	5.274e-12	0.804582	0.837	0.567	1.15944e-07	OA	COL6A2
LPP	5.49666e-12	0.585927	0.688	0.385	1.20839e-07	OA	LPP
S100B	5.56856e-12	0.513069	0.291	0.072	1.22419e-07	OA	S100B
VCAN	5.70647e-12	0.382955	0.411	0.135	1.25451e-07	OA	VCAN
H2AFJ	6.03109e-12	0.479954	0.943	0.736	1.32587e-07	OA	H2AFJ
TPST1	6.17186e-12	0.400023	0.404	0.137	1.35682e-07	OA	TPST1
TGFBI	8.05426e-12	0.690945	0.809	0.519	1.77065e-07	OA	TGFBI
OVOS2	8.60478e-12	0.715278	0.298	0.075	1.89168e-07	OA	OVOS2
TUBB	9.3711e-12	0.539911	0.858	0.649	2.06014e-07	OA	TUBB
NQO1	1.15066e-11	1.03183	0.851	0.671	2.52961e-07	OA	NQO1
ATP5L	1.30935e-11	0.445787	1	0.95	2.87847e-07	OA	ATP5L
DEK	1.56952e-11	0.493681	0.908	0.623	3.45043e-07	OA	DEK
ZFP36L2	2.2629e-11	0.364401	0.617	0.281	4.97476e-07	OA	ZFP36L2
HNRNPA2B1	2.75591e-11	0.509059	0.986	0.863	6.0586e-07	OA	HNRNPA2B1
ITGA11	3.15463e-11	0.339549	0.27	0.065	6.93514e-07	OA	ITGA11
CYC1	3.69559e-11	0.460501	0.894	0.7	8.12438e-07	OA	CYC1
TCF25	5.58203e-11	0.475837	0.837	0.572	1.22715e-06	OA	TCF25
YWHAE	5.79118e-11	0.475086	0.957	0.863	1.27313e-06	OA	YWHAE
WTAP	7.28533e-11	0.830749	0.972	0.863	1.60161e-06	OA	WTAP
EPB41L2	7.85829e-11	0.284885	0.376	0.12	1.72757e-06	OA	EPB41L2
TFPT	8.89936e-11	0.329477	0.397	0.142	1.95643e-06	OA	TFPT
EGR1	9.78295e-11	0.395589	0.759	0.445	2.15068e-06	OA	EGR1
NDUFA3	1.03648e-10	0.555799	0.816	0.599	2.27859e-06	OA	NDUFA3
CLEC11A	1.17112e-10	0.267616	0.312	0.084	2.5746e-06	OA	CLEC11A
PNKD	1.27709e-10	0.349078	0.652	0.329	2.80754e-06	OA	PNKD
SNRNP27	1.4165e-10	0.465572	0.738	0.44	3.11403e-06	OA	SNRNP27
CTSZ	1.63802e-10	0.347413	0.482	0.207	3.60102e-06	OA	CTSZ
MYL6	2.08737e-10	0.404237	0.993	0.99	4.58887e-06	OA	MYL6
CWC27	2.18806e-10	0.413969	0.567	0.276	4.81024e-06	OA	CWC27
GSN	2.43977e-10	0.438237	0.433	0.171	5.3636e-06	OA	GSN
TNFRSF11B	2.68457e-10	1.54369	0.617	0.365	5.90176e-06	OA	TNFRSF11B
H3F3B	3.84954e-10	0.280941	1	0.988	8.46283e-06	OA	H3F3B
CDKN2B	4.80619e-10	0.425323	0.418	0.163	1.05659e-05	OA	CDKN2B
CMB9-22P13.1	5.49003e-10	0.372728	0.362	0.132	1.20693e-05	OA	CMB9-22P13.1
CTNNB1	5.91271e-10	0.421026	0.511	0.226	1.29985e-05	OA	CTNNB1
PRELP	6.31925e-10	0.317945	0.333	0.108	1.38922e-05	OA	PRELP
NUCKS1	6.56125e-10	0.510199	0.823	0.582	1.44242e-05	OA	NUCKS1
SQSTM1	7.10474e-10	0.590909	1	0.983	1.56191e-05	OA	SQSTM1
GMDS	7.41327e-10	0.424037	0.567	0.276	1.62973e-05	OA	GMDS
ITGAE	8.58787e-10	0.398682	0.667	0.344	1.88796e-05	OA	ITGAE
SLC25A5	9.49635e-10	0.509528	0.851	0.63	2.08768e-05	OA	SLC25A5
PDGFRA	1.03707e-09	0.279053	0.34	0.111	2.2799e-05	OA	PDGFRA
TMEM255B	1.10728e-09	0.304019	0.383	0.139	2.43425e-05	OA	TMEM255B
PTGR1	1.15432e-09	0.682696	0.603	0.329	2.53765e-05	OA	PTGR1
CCL2	1.4043e-09	0.845903	0.766	0.962	3.08722e-05	OA	CCL2
SET	1.4169e-09	0.473839	0.908	0.728	3.11491e-05	OA	SET
NBPF14	1.47075e-09	0.275242	0.319	0.106	3.2333e-05	OA	NBPF14
ISLR	1.5471e-09	0.301332	0.312	0.101	3.40115e-05	OA	ISLR
ADAMTS5	1.70534e-09	0.376988	0.376	0.144	3.74901e-05	OA	ADAMTS5
C9orf3	1.96542e-09	0.508368	0.652	0.399	4.32077e-05	OA	C9orf3
ENG	2.05271e-09	0.346737	0.355	0.135	4.51267e-05	OA	ENG
FOXP1	2.24314e-09	0.496533	0.801	0.55	4.93133e-05	OA	FOXP1
RNF24	2.90345e-09	0.383494	0.539	0.269	6.38294e-05	OA	RNF24
APLP2	2.96708e-09	0.42568	0.823	0.572	6.52283e-05	OA	APLP2
SKA2	3.193e-09	0.255225	0.376	0.137	7.0195e-05	OA	SKA2
ITM2C	3.89533e-09	0.386536	0.447	0.197	8.56349e-05	OA	ITM2C
PMP22	4.09361e-09	0.486017	0.823	0.582	8.99939e-05	OA	PMP22
TRIP6	4.32862e-09	0.470109	0.652	0.382	9.51605e-05	OA	TRIP6
CTDSP2	4.39844e-09	0.336003	0.539	0.257	9.66952e-05	OA	CTDSP2
TMEM173	4.70811e-09	0.30696	0.298	0.101	0.000103503	OA	TMEM173
NTPCR	4.71924e-09	0.387204	0.546	0.269	0.000103748	OA	NTPCR
ALDH3A2	4.90566e-09	0.342124	0.461	0.214	0.000107846	OA	ALDH3A2
ACAT2	5.63397e-09	0.31196	0.369	0.139	0.000123857	OA	ACAT2
SLC7A2	6.16832e-09	0.656708	0.879	0.69	0.000135604	OA	SLC7A2
AP2M1	6.55335e-09	0.463898	0.801	0.596	0.000144069	OA	AP2M1
CRYAB	7.1923e-09	0.537845	0.872	0.625	0.000158116	OA	CRYAB
MAP7D3	7.45988e-09	0.438428	0.511	0.257	0.000163998	OA	MAP7D3
PXDN	7.50336e-09	0.370696	0.34	0.13	0.000164954	OA	PXDN
TIMM17B	7.58063e-09	0.340144	0.582	0.305	0.000166652	OA	TIMM17B
CNN3	7.79216e-09	0.366248	0.695	0.418	0.000171303	OA	CNN3
GLUL	8.41996e-09	0.384546	0.56	0.286	0.000185104	OA	GLUL
TXN2	8.79145e-09	0.356579	0.695	0.404	0.000193271	OA	TXN2
SERPINH1	9.10056e-09	0.355567	0.681	0.428	0.000200067	OA	SERPINH1
PSMA3-AS1	1.09139e-08	0.328912	0.461	0.202	0.000239931	OA	PSMA3-AS1
ARL3	1.2018e-08	0.355067	0.589	0.308	0.000264204	OA	ARL3
ANP32A	1.24438e-08	0.303154	0.461	0.212	0.000273564	OA	ANP32A
FAM134B	1.6446e-08	0.387027	0.376	0.154	0.00036155	OA	FAM134B
C10orf54	1.73191e-08	0.348286	0.298	0.106	0.000380742	OA	C10orf54
RHOBTB3	1.78249e-08	0.4842	0.617	0.356	0.000391863	OA	RHOBTB3
TIMM44	1.80455e-08	0.40208	0.695	0.423	0.000396713	OA	TIMM44
ANKH	1.8072e-08	0.377089	0.362	0.147	0.000397295	OA	ANKH
NREP	1.8386e-08	0.316411	0.348	0.132	0.000404199	OA	NREP
KIF22	1.84501e-08	0.454865	0.532	0.286	0.000405608	OA	KIF22
ZNF580	1.93695e-08	0.329204	0.553	0.291	0.000425818	OA	ZNF580
C4orf48	2.00106e-08	0.424579	0.78	0.519	0.000439912	OA	C4orf48
CNN2	2.04088e-08	0.254686	0.312	0.111	0.000448667	OA	CNN2
ROMO1	2.11582e-08	0.410264	0.957	0.827	0.000465141	OA	ROMO1
AGTRAP	2.60687e-08	0.43814	0.66	0.411	0.000573095	OA	AGTRAP
NDUFA4L2	2.64105e-08	0.80347	0.66	0.418	0.000580608	OA	NDUFA4L2
BORCS7	2.83293e-08	0.446642	0.73	0.486	0.000622791	OA	BORCS7
ASS1	2.84773e-08	0.395599	0.426	0.2	0.000626044	OA	ASS1
TBL1XR1	2.94057e-08	0.339284	0.489	0.248	0.000646455	OA	TBL1XR1
AVPI1	3.02564e-08	0.387004	0.596	0.329	0.000665157	OA	AVPI1
YBX3	3.10521e-08	0.48438	0.957	0.791	0.000682649	OA	YBX3
SULF2	3.10921e-08	0.277389	0.333	0.127	0.000683528	OA	SULF2
RSF1	3.18957e-08	0.341577	0.645	0.365	0.000701195	OA	RSF1
NDUFA9	3.69733e-08	0.327498	0.752	0.471	0.00081282	OA	NDUFA9
EVA1B	4.12262e-08	0.386966	0.589	0.329	0.000906316	OA	EVA1B
FMOD	4.52968e-08	0.3602	0.454	0.219	0.000995804	OA	FMOD
FAP	4.54489e-08	0.257433	0.27	0.089	0.000999148	OA	FAP
LSM2	5.40979e-08	0.392896	0.809	0.546	0.00118929	OA	LSM2
AKR1C3	5.79687e-08	0.448073	0.44	0.207	0.00127438	OA	AKR1C3
ID3	5.8638e-08	1.21007	0.723	0.45	0.0012891	OA	ID3
FIBIN	6.13515e-08	0.386511	0.277	0.094	0.00134875	OA	FIBIN
TPD52L1	6.26272e-08	0.347067	0.44	0.204	0.0013768	OA	TPD52L1
RRP36	6.27661e-08	0.251282	0.475	0.228	0.00137985	OA	RRP36
GPX4	6.74549e-08	0.358782	0.993	0.966	0.00148293	OA	GPX4
APOO	7.48645e-08	0.322994	0.376	0.159	0.00164582	OA	APOO
SREK1IP1	8.10848e-08	0.307244	0.738	0.471	0.00178257	OA	SREK1IP1
COA3	9.121e-08	0.394534	0.816	0.603	0.00200516	OA	COA3
DYNC1I2	9.53804e-08	0.364532	0.816	0.558	0.00209684	OA	DYNC1I2
LINC00511	1.03736e-07	0.294687	0.291	0.106	0.00228053	OA	LINC00511
SLC30A1	1.08518e-07	0.312129	0.482	0.24	0.00238565	OA	SLC30A1
JAG1	1.18346e-07	0.341456	0.362	0.156	0.00260173	OA	JAG1
RRBP1	1.28502e-07	0.500375	0.752	0.55	0.00282498	OA	RRBP1
ACTB	1.30902e-07	0.272097	1	0.988	0.00287775	OA	ACTB
GALNT2	1.32377e-07	0.305985	0.411	0.188	0.00291018	OA	GALNT2
CXCL6	1.37709e-07	0.627799	0.688	1	0.0030274	OA	CXCL6
SRRM2	1.38921e-07	0.367572	0.929	0.721	0.00305405	OA	SRRM2
SOD3	1.47317e-07	0.82546	0.73	0.488	0.00323862	OA	SOD3
ADAMTS1	1.56496e-07	0.329228	0.426	0.202	0.00344041	OA	ADAMTS1
LAMB2	1.69029e-07	0.272538	0.34	0.142	0.00371593	OA	LAMB2
BASP1	1.69349e-07	0.483301	0.418	0.2	0.00372296	OA	BASP1
FUZ	1.70647e-07	0.277289	0.298	0.113	0.0037515	OA	FUZ
HNRNPH3	1.74613e-07	0.400409	0.872	0.697	0.00383869	OA	HNRNPH3
SERPINA1	1.82297e-07	0.957511	0.596	0.368	0.00400762	OA	SERPINA1
IL6ST	1.84277e-07	0.379708	0.638	0.413	0.00405115	OA	IL6ST
HAPLN1	1.88941e-07	0.254762	0.426	0.195	0.00415368	OA	HAPLN1
TIMP2	1.89476e-07	0.290071	0.461	0.228	0.00416544	OA	TIMP2
MYL6B	2.06275e-07	0.376216	0.709	0.454	0.00453475	OA	MYL6B
PPP3CA	2.37654e-07	0.383494	0.433	0.212	0.00522459	OA	PPP3CA
TRIM16L	2.54372e-07	0.350483	0.482	0.26	0.00559211	OA	TRIM16L
ITGB1	2.67534e-07	0.431501	0.766	0.505	0.00588147	OA	ITGB1
MRPL9	2.78057e-07	0.3294	0.745	0.498	0.0061128	OA	MRPL9
PFDN1	2.90139e-07	0.318846	0.766	0.5	0.00637841	OA	PFDN1
TNFAIP2	3.00975e-07	0.747796	0.496	0.303	0.00661663	OA	TNFAIP2
CNBP	3.05557e-07	0.31177	0.979	0.918	0.00671736	OA	CNBP
TMEM160	3.2888e-07	0.278122	0.518	0.274	0.00723009	OA	TMEM160
YBX1	3.46461e-07	0.307471	1	0.976	0.00761661	OA	YBX1
STK17A	3.60825e-07	0.381212	0.78	0.526	0.00793239	OA	STK17A
ZNF385D	3.89798e-07	0.342784	0.532	0.298	0.00856932	OA	ZNF385D
GPANK1	4.17969e-07	0.38024	0.617	0.382	0.00918863	OA	GPANK1
FADS1	4.34865e-07	0.252354	0.369	0.166	0.00956007	OA	FADS1
CP	4.43324e-07	0.314904	0.312	0.127	0.00974604	OA	CP
CXXC5	4.49299e-07	0.322794	0.44	0.221	0.00987738	OA	CXXC5
NR4A2	4.60357e-07	0.269315	0.433	0.207	0.0101205	OA	NR4A2
FHL1	4.61104e-07	0.297938	0.482	0.25	0.0101369	OA	FHL1
PRR34-AS1	4.67337e-07	0.355444	0.496	0.276	0.0102739	OA	PRR34-AS1
YPEL3	4.71929e-07	0.283168	0.404	0.188	0.0103749	OA	YPEL3
TPM2	5.3196e-07	0.397058	0.858	0.666	0.0116946	OA	TPM2
CYBRD1	5.54127e-07	0.271736	0.468	0.233	0.0121819	OA	CYBRD1
RPL7L1	5.75527e-07	0.305004	0.809	0.603	0.0126524	OA	RPL7L1
UQCRB	6.00683e-07	0.329896	0.986	0.93	0.0132054	OA	UQCRB
AHNAK	6.88589e-07	0.387074	0.518	0.296	0.0151379	OA	AHNAK
POLE4	7.08505e-07	0.392601	0.773	0.546	0.0155758	OA	POLE4
CD44	7.34041e-07	0.591116	0.901	0.743	0.0161372	OA	CD44
PLXDC2	7.57544e-07	0.28013	0.284	0.113	0.0166538	OA	PLXDC2
TYMS	7.76987e-07	0.275765	0.291	0.113	0.0170813	OA	TYMS
MPV17	7.79838e-07	0.297262	0.475	0.248	0.0171439	OA	MPV17
LCN2	8.16264e-07	2.3013	0.532	0.406	0.0179447	OA	LCN2
PDAP1	8.24286e-07	0.342306	0.879	0.668	0.0181211	OA	PDAP1
COMMD3	8.32154e-07	0.338763	0.73	0.476	0.0182941	OA	COMMD3
PTGES2	8.94155e-07	0.273675	0.482	0.245	0.0196571	OA	PTGES2
MMP14	9.10711e-07	0.34091	0.617	0.382	0.0200211	OA	MMP14
PHPT1	1.04766e-06	0.251802	0.979	0.88	0.0230318	OA	PHPT1
FHL2	1.07982e-06	0.324288	0.546	0.305	0.0237388	OA	FHL2
ADI1	1.13439e-06	0.317652	0.603	0.361	0.0249384	OA	ADI1
SGK1	1.16208e-06	0.474269	0.553	0.332	0.0255471	OA	SGK1
YWHAB	1.16342e-06	0.34495	0.865	0.714	0.0255766	OA	YWHAB
MIA	1.17481e-06	0.445285	0.376	0.19	0.0258269	OA	MIA
ACTN4	1.18342e-06	0.364833	0.574	0.344	0.0260164	OA	ACTN4
RHOD	1.25263e-06	0.310809	0.582	0.341	0.0275378	OA	RHOD
HIF1A	1.36741e-06	0.426236	0.766	0.613	0.0300612	OA	HIF1A
ZSWIM7	1.50014e-06	0.309499	0.567	0.334	0.0329791	OA	ZSWIM7
GLIPR1	1.5053e-06	0.364723	0.574	0.346	0.0330924	OA	GLIPR1
MRPS18A	1.51396e-06	0.256096	0.681	0.43	0.033283	OA	MRPS18A
A4GALT	1.64758e-06	0.256841	0.355	0.161	0.0362205	OA	A4GALT
DUSP14	1.67596e-06	0.321115	0.475	0.257	0.0368444	OA	DUSP14
DPCD	1.94923e-06	0.291475	0.454	0.24	0.042852	OA	DPCD
PHLDA3	1.97545e-06	0.261237	0.865	0.587	0.0434282	OA	PHLDA3
PPFIBP1	2.46222e-06	0.341498	0.787	0.56	0.0541293	OA	PPFIBP1
IAH1	2.48674e-06	0.270366	0.383	0.197	0.0546685	OA	IAH1
UBA1	2.52931e-06	0.28946	0.468	0.252	0.0556044	OA	UBA1
TBCB	2.53885e-06	0.281812	0.709	0.466	0.0558141	OA	TBCB
ID2	2.7198e-06	0.607661	0.887	0.796	0.059792	OA	ID2
NRDE2	2.80122e-06	0.274676	0.348	0.163	0.061582	OA	NRDE2
GNAI2	2.86841e-06	0.383594	0.574	0.382	0.0630591	OA	GNAI2
MPHOSPH6	3.01652e-06	0.253037	0.454	0.243	0.0663151	OA	MPHOSPH6
HNRNPA3	3.4759e-06	0.332055	0.73	0.493	0.0764142	OA	HNRNPA3
SDC4	3.58856e-06	0.729681	0.794	0.635	0.0788909	OA	SDC4
JUNB	3.73772e-06	0.489579	0.865	0.668	0.0821701	OA	JUNB
BAD	3.91115e-06	0.256163	0.539	0.296	0.0859828	OA	BAD
S100A10	4.1727e-06	0.418595	0.986	0.885	0.0917327	OA	S100A10
FTL	4.43191e-06	0.501206	1	1	0.097431	OA	FTL
CMSS1	4.44499e-06	0.386589	0.759	0.582	0.0977187	OA	CMSS1
PLP2	4.67726e-06	0.319132	0.645	0.418	0.102825	OA	PLP2
EIF5	5.05228e-06	0.357052	0.95	0.94	0.111069	OA	EIF5
DYNLRB1	5.09485e-06	0.306892	0.95	0.786	0.112005	OA	DYNLRB1
GALNT1	5.38046e-06	0.327879	0.447	0.248	0.118284	OA	GALNT1
SHOC2	5.49624e-06	0.265117	0.525	0.303	0.120829	OA	SHOC2
NPM1	5.54519e-06	0.36607	0.993	0.94	0.121905	OA	NPM1
CCAR1	5.62301e-06	0.278643	0.518	0.293	0.123616	OA	CCAR1
VCAM1	5.72484e-06	0.669684	0.574	0.387	0.125855	OA	VCAM1
CARHSP1	6.24286e-06	0.284939	0.369	0.185	0.137243	OA	CARHSP1
ADK	6.47414e-06	0.280617	0.546	0.3	0.142328	OA	ADK
CH17-189H20.1	6.71507e-06	0.304277	0.475	0.274	0.147624	OA	CH17-189H20.1
TUBB6	8.33366e-06	0.275096	0.617	0.409	0.183207	OA	TUBB6
GPATCH4	9.28165e-06	0.289572	0.801	0.577	0.204048	OA	GPATCH4
UBE2E3	1.10571e-05	0.281317	0.489	0.279	0.243079	OA	UBE2E3
POLR2I	1.12187e-05	0.303684	0.851	0.668	0.246632	OA	POLR2I
TFRC	1.16229e-05	0.268047	0.404	0.221	0.255518	OA	TFRC
DDX1	1.25077e-05	0.253821	0.652	0.452	0.27497	OA	DDX1
RAB13	1.25895e-05	0.41515	0.794	0.591	0.276768	OA	RAB13
NDUFA13	1.26461e-05	0.291918	0.865	0.656	0.278011	OA	NDUFA13
HNRNPAB	1.3773e-05	0.309786	0.695	0.5	0.302785	OA	HNRNPAB
IER2	1.52945e-05	0.291642	0.809	0.594	0.336235	OA	IER2
SLIRP	1.59478e-05	0.328463	0.95	0.849	0.350597	OA	SLIRP
NT5C3B	1.62099e-05	0.250269	0.489	0.279	0.356358	OA	NT5C3B
PDLIM2	1.62895e-05	0.291012	0.468	0.267	0.358108	OA	PDLIM2
HMGB1	1.62904e-05	0.285142	0.965	0.916	0.358128	OA	HMGB1
NDUFS4	1.6454e-05	0.315546	0.723	0.522	0.361725	OA	NDUFS4
KLC1	1.72486e-05	0.257125	0.447	0.248	0.379192	OA	KLC1
FKBP3	1.76133e-05	0.252667	0.603	0.373	0.387211	OA	FKBP3
SERBP1	1.90441e-05	0.271634	0.915	0.772	0.418664	OA	SERBP1
HMOX1	1.94098e-05	0.381044	0.624	0.394	0.426704	OA	HMOX1
TNFRSF12A	1.95926e-05	0.409612	0.972	0.918	0.430724	OA	TNFRSF12A
SUMO2	2.01184e-05	0.278282	0.972	0.901	0.442283	OA	SUMO2
FBN1	2.05906e-05	0.304431	0.383	0.212	0.452663	OA	FBN1
RHOA	2.17075e-05	0.270917	0.972	0.839	0.477217	OA	RHOA
CDC42	2.20028e-05	0.308836	0.716	0.512	0.48371	OA	CDC42
RHOC	2.41653e-05	0.437653	0.851	0.776	0.531249	OA	RHOC
MBNL1	2.42391e-05	0.313131	0.454	0.274	0.532872	OA	MBNL1
MYEOV2	2.51879e-05	0.332083	0.943	0.899	0.553731	OA	MYEOV2
CALD1	2.5387e-05	0.423129	0.801	0.663	0.558107	OA	CALD1
EIF4A1	2.54445e-05	0.335334	0.872	0.752	0.559372	OA	EIF4A1
SDHB	2.7005e-05	0.28188	0.787	0.579	0.593678	OA	SDHB
COPRS	2.78525e-05	0.290828	0.745	0.522	0.612309	OA	COPRS
EMILIN1	2.82386e-05	0.287221	0.376	0.214	0.620798	OA	EMILIN1
NDUFB2	3.13463e-05	0.296106	0.908	0.815	0.689116	OA	NDUFB2
SNX17	3.13744e-05	0.30869	0.61	0.401	0.689735	OA	SNX17
ANXA11	3.18205e-05	0.324	0.539	0.346	0.699541	OA	ANXA11
STRA13	3.24335e-05	0.253534	0.61	0.399	0.713019	OA	STRA13
PTRF	3.54866e-05	0.291047	0.83	0.666	0.780137	OA	PTRF
EIF3J	3.6486e-05	0.3103	0.858	0.728	0.802108	OA	EIF3J
TMSB4X	3.84118e-05	0.57225	0.993	0.983	0.844446	OA	TMSB4X
ABL2	4.01159e-05	0.288208	0.631	0.435	0.881907	OA	ABL2
FLNA	4.094e-05	0.280146	0.589	0.382	0.900026	OA	FLNA
BTG1	4.29083e-05	0.437335	0.979	0.952	0.943297	OA	BTG1
MRPL12	4.79041e-05	0.286022	0.66	0.466	1	OA	MRPL12
MFGE8	4.90247e-05	0.39935	0.695	0.51	1	OA	MFGE8
CLMP	5.02468e-05	0.261726	0.66	0.459	1	OA	CLMP
ENAH	5.12717e-05	0.295416	0.482	0.291	1	OA	ENAH
SDHC	5.86416e-05	0.304765	0.823	0.671	1	OA	SDHC
SOCS2	5.87148e-05	0.269846	0.319	0.163	1	OA	SOCS2
EIF5A	7.18499e-05	0.329004	0.816	0.7	1	OA	EIF5A
EID1	7.22437e-05	0.274555	0.915	0.788	1	OA	EID1
TRAPPC2L	8.09839e-05	0.272232	0.674	0.486	1	OA	TRAPPC2L
C11orf31	8.14085e-05	0.293634	0.801	0.591	1	OA	C11orf31
NDUFB5	0.000101451	0.264501	0.837	0.62	1	OA	NDUFB5
AKR1B1	0.000102957	0.86708	0.929	0.928	1	OA	AKR1B1
TMEM126A	0.000103071	0.283895	0.823	0.62	1	OA	TMEM126A
MRPL32	0.000129773	0.250815	0.823	0.683	1	OA	MRPL32
ACTG1	0.00014195	0.35263	1	0.923	1	OA	ACTG1
C2orf40	0.000162925	0.685178	0.851	0.719	1	OA	C2orf40
COX19	0.000172159	0.276074	0.589	0.392	1	OA	COX19
UBE2L3	0.000195488	0.272145	0.872	0.745	1	OA	UBE2L3
SSB	0.000247873	0.276102	0.787	0.618	1	OA	SSB
ID1	0.000268984	1.23062	0.362	0.197	1	OA	ID1
BEST1	0.000295309	0.285732	0.702	0.526	1	OA	BEST1
NDUFS6	0.000332039	0.294345	0.894	0.796	1	OA	NDUFS6
NCOR1	0.000371354	0.260439	0.681	0.478	1	OA	NCOR1
ARL6IP5	0.000392647	0.278156	0.702	0.55	1	OA	ARL6IP5
UGP2	0.000415139	0.310517	0.667	0.469	1	OA	UGP2
NDUFC1	0.000613538	0.278635	0.965	0.87	1	OA	NDUFC1
PDCD5	0.000761133	0.252743	0.943	0.863	1	OA	PDCD5
PCBP2	0.000772616	0.320806	0.851	0.688	1	OA	PCBP2
FSTL1	0.000836793	0.373974	0.844	0.683	1	OA	FSTL1
ATP1B3	0.000841726	0.277881	0.759	0.618	1	OA	ATP1B3
NR1D1	0.000879486	0.314527	0.518	0.365	1	OA	NR1D1
UQCRQ	0.000881443	0.264667	1	0.942	1	OA	UQCRQ
CCDC80	0.000896646	0.345869	0.738	0.587	1	OA	CCDC80
CTSD	0.00121549	0.361791	0.894	0.861	1	OA	CTSD
DNTTIP1	0.00131258	0.287883	0.496	0.332	1	OA	DNTTIP1
NME4	0.00144242	0.266335	0.397	0.264	1	OA	NME4
CSNK1A1	0.00147149	0.258931	0.794	0.678	1	OA	CSNK1A1
MDK	0.00149946	0.294845	0.589	0.406	1	OA	MDK
SLC5A3	0.00209294	0.303281	0.312	0.197	1	OA	SLC5A3
PI3	0.00357763	0.96247	0.426	0.322	1	OA	PI3
SERPINE2	0.0049285	0.401423	0.993	0.976	1	OA	SERPINE2
C11orf96	0.00583693	0.391935	0.794	0.714	1	OA	C11orf96
DAB2	0.00615184	0.273284	0.645	0.502	1	OA	DAB2
MRPL33	0.00814381	0.257538	0.957	0.885	1	OA	MRPL33
